# Supplementary material for: Plant Transcriptome Reprograming and Bacterial Extracellular Metabolites Underlying Tomato Drought Resistance Triggered by a Beneficial Soil Bacteria
Source: Metabolites. 2021 Jun 9;11(6):369. doi: 10.3390/metabo11060369 (PMC8230097; doi:10.3390/metabo11060369)
Supplement: Supplementary file 1 [file metabolites-11-00369-s001.zip]

Archive with 3 entries (3 files):
- Supplementary Material.pdf
- Supplementary table Metabolites.xlsx
- Supplementary tables RNAseq.xlsx
