# Supplementary material for: Plant Transcriptome Reprograming and Bacterial Extracellular Metabolites Underlying Tomato Drought Resistance Triggered by a Beneficial Soil Bacteria
Source: Metabolites. 2021 Jun 9;11(6):369. doi: 10.3390/metabo11060369 (PMC8230097; doi:10.3390/metabo11060369)
Supplement: Supplementary file 1 [file metabolites-11-00369-s001.zip › Supplementary table Metabolites.xlsx]

## Sheet: Raw data
	Piruvate	Alanine	beta-Aminoisobutiric acid	acid α-ketocaproate	Valine	Urea	Ethanolamine	Leucine	Isoleucine	Proline, N	Maleic acid	Glycine	Succinate	Norleucine	Glycerate	Uracil	Fumarate	Serine	Threonine	Thymine	S-Methylcysteine	beta-Alanine	Homoserine	Glutamine	Malate	Cytosine	Methionine	L-Aspartate	Hydroxyproline	4-Aminobutyrate (GABA)	Cysteine	2-Isopropylmalate	2-Hydroxyglutarate	a-Ketoglutarate	Phosphoenolpyruvate (Pep)	Asparagine	Ornithin-Citrullin-Arginin	Glutamate	Phenylalanine	Asparagin MEOX2	Xylose MeOX1	Xylose MeOX2	Arabinose	Homocysteine	Asparagine	Ribose	2-Aminoadipate	Rhamnose MeOX	Dihydroacetonphosphate (DHAP) MEOX1
TGI_EI_PEG30_1_1	0.164994	23.1173	8.10362	4.72786	1923.91	15.1788	11.077	5722.7	1773.77	1598.69	1.5607	77.8442	102.905	0.304259	10.3052	16.033	8.48495	21.7868	41.3307	0.0748929	0	18.3075	0.498089	9.33546	3.55591	0.156909	1755.3	101.436	47.48	2.98748	0	0	11.4174	0.0842994	0	0.684999	3.66794	10.7154	265.829	0.113943	1.59121	1.09529	1.65592	0.183836	0.226303	0.337774	0.110344	0	0.0264959
TGI_EI_PEG30_1_2	0.113123	24.3555	12.14	1.8701	1992.39	23.6919	9.11475	6169.57	1930.85	1735.98	1.94933	81.0541	117.266	0.319351	8.88488	16.6105	8.19541	23.9318	40.1913	0.0939999	0	20.0846	0.635767	7.14663	4.27696	0.187222	1922.46	122.709	58.6269	3.2302	0	0	12.3918	0.0238434	0	0.763896	2.86522	13.2293	314.535	0.192737	1.40099	0.958309	0.88374	0.113849	0.134248	0.58835	0.2002	0	0
TGI_EI_PEG30_1_3	0.117707	23.873	6.62604	5.96174	1825.91	19.4838	7.07463	5657.75	1958.99	1542.59	1.89142	72.4849	110.994	0.816795	10.5411	10.0214	9.24469	25.6857	39.9813	0.124304	0	18.3893	0.508572	6.27152	3.82504	0.276886	1928.93	123.466	52.2839	2.10384	0	0.0204623	11.7556	0.0428514	0	0.815889	2.89802	13.0035	297.311	0.0727099	1.51745	0.9	1.35443	0.377786	0.111621	0.330807	0.100061	0	0
	0.131941	23.782	8.95657	4.18656	1914.07	19.4515	9.0888	5850.01	1887.87	1625.75	1.80048	77.1277	110.388	0.480135	9.9104	14.2217	8.64169	23.8014	40.5011	0.0977322	0	18.9271	0.547476	7.58454	3.88597	0.207006	1868.89	115.87	52.7969	2.77384	0	0.00682076	11.8549	0.0503314	0	0.754928	3.14373	12.316	292.558	0.126463	1.50322	0.984532	1.29803	0.225157	0.157391	0.418977	0.136868	0	0.00883198
TGI_EI_PEG30_2_1	0.0864864	23.1911	6.04183	5.49016	1822.39	59.3527	18.4765	6834.76	1890.01	1484.66	1.39829	75.6794	120.48	0.324877	8.77335	17.2542	6.42083	24.9766	40.5403	0.207432	0	18.1047	0.578739	4.8523	3.53077	0.0953592	1442.21	178.934	92.5032	2.49291	0	0	12.371	0.0513275	0	3.38264	5.74105	10.7151	410.239	0.438625	1.28588	0.894017	1.53791	0.15774	0.115931	0.371333	0.321477	0	0
TGI_EI_PEG30_2_2	0.118662	18.6294	5.52894	1.76554	1836.31	51.1401	12.156	5969.96	1829.85	1421.68	2.38232	74.1264	137.393	0.435807	10.0812	18.3077	7.2482	33.7871	73.5478	0.0586916	0	16.9379	0.499105	3.48969	2.86074	0.0585858	1368.65	169.801	77.6029	2.70802	0	0	10.8666	0.0394774	0	3.1583	5.20001	10.516	378.356	0.573804	0.963532	0.853921	1.14741	0.222616	0.178251	0.301334	0.274638	0	0
TGI_EI_PEG_2_3	0.074989	24.4616	8.13441	4.46813	2476.09	83.3377	25.4388	7216.62	2126.97	1751.23	2.69374	90.0692	136.346	0.590846	14.6555	13.3919	6.546	35.5779	53.6269	0.179092	0	23.7101	0.535667	3.72869	4.60273	0.24146	1545.21	196.9	94.8827	3.87199	0	0	13.7579	0.160202	0	1.03929	5.18831	17.019	417.354	0.32334	1.17661	0.995984	1.0968	0.124039	0.12679	0.464459	0.305887	0	0
	0.093379	22.094	6.56839	3.90794	2044.93	64.6101	18.6904	6673.78	1948.94	1552.52	2.15812	79.9583	131.406	0.45051	11.17	16.3179	6.73834	31.4472	55.905	0.148405	0	19.5842	0.537837	4.02356	3.66475	0.131802	1452.02	181.878	88.3296	3.02431	0	0	12.3318	0.0836688	0	2.52674	5.37646	12.75	401.983	0.445257	1.14201	0.914641	1.26071	0.168132	0.140324	0.379042	0.300667	0	0
TGI_EI_PEG30_3_1	0.107876	25.005	6.74839	0.994826	2005.67	76.2799	25.8871	5729.55	1968.05	1539.19	1.9924	86.5626	123.158	0.416222	12.4588	3.60596	5.35946	49.9805	42.5136	0.115325	0	20.4935	0.404509	2.61772	3.90625	0.0446142	1405.54	175.869	86.5996	3.08493	0	0	13.3752	0.0699094	0	0.8887	5.23596	14.7296	379.275	0.464993	0.926094	0.804697	0.808455	0.155459	0.0851606	0.389677	0.394491	0	0
TGI_EI_PEG30_3_2	0.180106	25.2491	31.1617	0.101535	2665.12	83.2825	19.9035	8466.14	1830.77	1000.94	4.14722	95.1587	164.653	0.607021	38.6328	13.3899	13.6822	47.6156	64.6493	0.253551	0.270882	9.69816	6.88323	10.6595	10.7769	0.145778	1621.36	157.232	87.7704	2.82064	0.825443	0.115983	15.0371	2.65075	0	0.935046	4.66953	15.1809	335.152	0.375641	2.38676	1.00331	0.611112	0.291177	0.446902	1.33195	1.50177	0	0.0811544
TGI_EI_PEG30_3_3	0.275727	25.7934	23.427	0.570115	2498.95	89.2049	11.0808	6348.9	1350.68	1037.54	5.48759	99.6804	160.411	0.49832	37.5361	16.9583	16.5496	45.5217	58.4938	0.310054	0.40676	7.73153	7.19596	11.2289	12.5961	0.285638	1213.56	216.941	82.6908	6.22185	1.06583	0	15.2864	1.86862	0	1.3328	5.48785	16.2172	342.6	1.86747	2.67923	1.37789	5.54718	0.338393	0.431124	1.62922	1.59795	0	0.0676457
	0.187903	25.3492	20.4457	0.555492	2389.91	82.9224	18.9571	6848.19	1716.5	1192.56	3.87574	93.8005	149.407	0.507188	29.5425	11.3181	11.8638	47.7059	55.2189	0.22631	0.225881	12.6411	4.8279	8.1687	9.09308	0.158676	1413.49	183.347	85.687	4.04247	0.630423	0.0386611	14.5662	1.52976	0	1.05218	5.13111	15.3759	352.342	0.902701	1.99736	1.06197	2.32225	0.261676	0.321062	1.11695	1.16473	0	0.0496
Average	0.137741	23.7417	11.9902	2.88333	2116.3	55.6614	15.5788	6457.33	1851.1	1456.94	2.61144	83.6289	130.401	0.479278	16.8743	13.9526	9.08126	34.3182	50.5417	0.157482	0.0752936	17.0508	1.97107	6.59227	5.54793	0.165828	1578.14	160.365	75.6045	3.28021	0.210141	0.0151606	12.9177	0.554587	0	1.44462	4.55043	13.4807	348.961	0.491474	1.54753	0.987047	1.62699	0.218322	0.206259	0.638322	0.53409	0	0.0194773
DTP	0.0388066	1.32921	6.0579	1.64996	200.712	26.6733	4.59041	435.302	98.3918	189.326	0.905832	7.2847	15.9452	0.0231466	8.97254	2.05004	2.1154	9.96789	7.10528	0.0528826	0.106481	3.12967	2.02009	1.83194	2.50842	0.0311157	206.198	31.4684	16.1634	0.548618	0.297184	0.016849	1.18186	0.689686	0	0.774741	0.99972	1.3518	44.7365	0.318578	0.350598	0.0601721	0.144051	0.0384939	0.0814766	0.338831	0.450919	0	0.021603
TGI_EI_Mock_1_1	0.0308401	35.1454	5.3359	0.0173861	1448.43	14.2607	3.40813	3162.01	1169.65	1713.93	7.1014	72.8011	45.3173	1.03942	6.6152	36.5394	4.05517	8.88445	11.0701	4.34162	0.0463839	1.66064	1.17864	1.82525	1.84536	0.0249619	791.329	61.1698	42.4264	21.0309	0.141343	0.0198601	9.42416	0.453895	0	0.673809	0.799577	25.9947	177.252	0.0643222	0.408692	0.1718	0.181707	0.0498591	0.0765243	0.228073	0.257152	0	0.0138963
TGI_EI_Mock_1_2	0.0472135	26.677	4.01148	0.0976225	1358.12	15.2748	1.8974	2799.47	1087.45	1776.6	9.39656	61.5891	61.7142	0.853288	6.42741	40.5751	4.54616	8.1877	10.0161	5.30915	0.0696508	1.32389	1.23218	1.92276	2.15686	0.0489106	892.734	54.2707	43.269	21.6133	0.182505	0	9.46685	0.31997	0	1.25562	1.28217	27.7691	178.527	0.319772	0.458772	0.749639	0.0523047	0.0579439	0.0738226	0.278976	0.273621	0	0.0115832
TGI_EI_Mock_1_3	0.0421523	31.9476	4.05623	0.586968	1354.74	19.6067	1.7732	2772.61	1046.54	1699.8	9.78461	59.2413	64.0374	1.80588	6.17408	45.9311	4.86306	8.12048	9.0618	5.66658	0.0279129	1.27058	1.16791	1.76339	1.9932	0.0586686	865.878	53.0829	41.3927	20.6387	0.121858	0.0124524	9.78057	0.00858245	0	0.724363	0.929314	27.0932	176.017	0.273299	0.03163	0.184964	0.254368	0.0334847	0.175429	0.245267	0.327727	0	0.031916
	0.0400686	31.2567	4.46787	0.233992	1387.1	16.3807	2.35958	2911.36	1101.21	1730.11	8.76086	64.5438	57.023	1.23286	6.40556	41.0152	4.48813	8.39754	10.0493	5.10578	0.0479825	1.41837	1.19291	1.83713	1.99847	0.0441803	849.98	56.1745	42.3627	21.0943	0.148569	0.0107708	9.55719	0.260816	0	0.884596	1.00369	26.9523	177.266	0.219131	0.299698	0.368801	0.162793	0.0470959	0.108592	0.250772	0.286166	0	0.0191318
TGI_EI_Mock_2_1	0.0959005	30.9577	3.86943	0.0505811	1189.46	21.0573	1.56075	2413.49	1052.74	1774.52	9.27312	63.2276	49.8611	0.405638	5.09529	48.7872	4.3914	8.40408	9.68888	5.50072	0.0311341	1.46486	1.02567	1.74365	1.88045	0.011463	914.318	41.1981	42.7587	20.8798	0.0888735	0.0150993	9.07025	0.468468	0	0.821652	1.02056	29.2781	175.466	0.307535	0.0541371	1.03997	0.0702016	0.170459	0.161223	0.210795	0.337903	0	0.00965626
TGI_EI_Mock_2_2	0.0421567	29.1545	4.89198	2.13558	1196.94	21.4893	2.5715	2659.76	1068.81	1873.87	10.812	67.5418	53.7647	0.365752	4.72456	49.9492	4.95261	8.50525	9.11936	6.53012	0.0680586	1.49253	1.3002	1.74181	1.99026	0.0427407	952.56	55.4373	49.0703	21.7849	0.188176	0.00985698	9.50156	0.458329	0	0.765897	2.3552	30.9138	190.415	0.379442	0.0580763	0.613199	0.10402	0.0743206	0.241825	0.184365	0.384889	0	0
TGI_EI_Mock_2_3	0.0254808	28.2946	4.2104	0.0241942	1474.29	23.5936	2.09416	2727.88	1074.15	1756.8	10.185	62.9013	59.0162	0.78937	6.63322	53.1854	5.41383	8.18435	9.14053	6.9099	0.0487883	1.50182	1.20858	1.3807	2.04735	0.0418456	924.154	68.8102	46.3834	21.0016	0.172866	0	9.78005	0.429411	0	0.914106	1.00698	30.1002	177.68	0.261268	0.0814693	0.594326	0.651985	0.267432	0.0924803	0.189864	0.410664	0	0.00602413
	0.0545127	29.4689	4.32394	0.736786	1286.89	22.0467	2.07547	2600.37	1065.23	1801.73	10.09	64.5569	54.214	0.520253	5.48436	50.6406	4.91928	8.36456	9.31626	6.31358	0.049327	1.4864	1.17815	1.62205	1.97269	0.0320164	930.344	55.1485	46.0708	21.2221	0.149972	0.00831877	9.45062	0.452069	0	0.833885	1.46091	30.0974	181.187	0.316082	0.0645609	0.749166	0.275402	0.170737	0.165176	0.195008	0.377818	0	0.0052268
TGI_EI_Mock_3_1	0.0399381	15.3453	3.24334	0.0227698	1181.03	21.8617	1.8436	2604.46	1019.33	1651.72	8.54478	40.4744	41.0402	0.991544	7.03534	61.1427	4.35079	6.24457	5.70661	8.52406	0.0304519	0.683412	0.840128	1.15361	2.55435	0.157723	849.865	44.7504	44.573	19.4499	0.184014	0	9.28618	0.0243886	0	0.670423	0.900448	9.65301	169.576	0.321158	0	0.817333	0.699267	0.248982	0.152336	0.193675	0.366316	0	0.0223984
TGI_EI_Mock_3_2	0.0246227	15.5573	3.03947	0.150793	1080.89	22.3088	1.92143	2410.5	953.87	1532.4	8.38529	24.0133	47.1001	0.837812	6.14094	64.1498	4.60162	5.71506	5.28628	9.58957	0.0429598	0.66568	0.803307	0.980132	2.57095	0.0407271	820.872	30.7618	45.1995	19.2179	0	0	8.99943	0.044749	0	0.59632	0.827935	8.60252	162.369	0.169869	0	0.582613	0.618469	0.298514	0.0830331	0.212332	0.343542	0	0.00802001
TGI_EI_Mock_3_3	0.0280459	16.7404	3.25833	0.0227659	1103.12	25.2954	1.96084	2451.63	995.691	1668.69	8.43389	25.7669	40.666	1.56105	5.54948	64.6432	4.58969	5.77568	5.85059	10.1275	0.0509446	0.618078	0.776233	1.05471	2.76657	0.0245806	830.185	22.9453	45.1088	18.8083	0.141106	0	9.39645	0.0242448	0	0.701068	0.67777	9.19511	163.464	0.425367	0.0145163	0.660517	0.0742235	0.0877014	0.0410329	0.227576	0.429385	0	0
	0.0308689	15.881	3.18038	0.0654428	1121.68	23.1553	1.90863	2488.86	989.631	1617.6	8.45465	30.0849	42.9354	1.13013	6.24192	63.3119	4.51403	5.91177	5.61449	9.4137	0.0414521	0.655724	0.806556	1.06282	2.63062	0.0743435	833.641	32.8192	44.9604	19.1587	0.108373	0	9.22735	0.0311275	0	0.655937	0.802051	9.15022	165.136	0.305465	0.00483876	0.686821	0.463987	0.211732	0.0921341	0.211194	0.379748	0	0.0101395
Average	0.0418167	25.5355	3.99073	0.345407	1265.22	20.5276	2.11456	2666.87	1052.03	1716.48	9.10185	53.0619	51.3908	0.961084	6.04395	51.6559	4.64048	7.55796	8.32669	6.94435	0.0462539	1.18683	1.05921	1.50733	2.20059	0.0501801	871.321	48.0474	44.4646	20.4917	0.135638	0.00636321	9.41172	0.248004	0	0.791473	1.08888	22.0666	174.53	0.280226	0.123032	0.601596	0.300728	0.143188	0.121967	0.218991	0.347911	0	0.0114994
DTP	0.00973135	6.8657	0.576009	0.285173	109.435	2.96699	0.186163	178.779	46.5009	75.7859	0.709847	16.2472	6.08783	0.314523	0.40129	9.13086	0.197424	1.16411	1.94102	1.81437	0.00343945	0.376576	0.178752	0.326355	0.304259	0.0177931	42.2648	10.7761	1.55389	0.944014	0.0192875	0.00460948	0.137437	0.172087	0	0.0980489	0.275643	9.2231	6.83231	0.0434174	0.127278	0.166567	0.124259	0.0699785	0.0312832	0.0234237	0.043667	0	0.00575756
[truncated: 51 more columns]

## Sheet: Ratio PEG30-Mock
	Mock	PEG30	Fold change	LogFC	P value (Student’s t-test)
Piruvate	0.0418167	0.137741	3.29392	1.71981	0.0046
Alanine	25.5355	23.7417	0.929753	-0.10508	0.5644
beta-Aminoisobutiric acid	3.99073	11.9902	3.00452	1.58713	0.0367
acid α-ketocaproate	0.345407	2.88333	8.34764	3.06137	0.0138
Valine	1265.22	2116.3	1.67267	0.742153	0.0002
Urea	20.5276	55.6614	2.71154	1.43911	<0.0001
Ethanolamine	2.11456	15.5788	7.3674	2.88116	0.0005
Leucine	2666.87	6457.33	2.42132	1.27579	<0.0001
Isoleucine	1052.03	1851.1	1.75956	0.815216	<0.0001
Proline, N	1716.48	1456.94	0.848797	-0.236509	0.0091
Maleic acid	9.10185	2.61144	0.286914	-1.80131	<0.0001
Glycine	53.0619	83.6289	1.57606	0.656325	0.0091
Succinate	51.3908	130.401	2.53743	1.34337	<0.0001
Norleucine	0.961084	0.479278	0.498685	-1.0038	0.0068
Glycerate	6.04395	16.8743	2.79194	1.48127	0.029
Uracil	51.6559	13.9526	0.270106	-1.8884	<0.0001
Fumarate	4.64048	9.08126	1.95696	0.968618	0.0074
Serine	7.55796	34.32	4.54091	2.18298	0.0002
Threonine	8.32669	50.5417	6.06984	2.60166	<0.0001
Thymine	6.94435	0.157482	0.0226778	-5.46258	<0.0001
S-Methylcysteine	0.0462539	0.0752936	1.62783	0.702953	0.5851
beta-Alanine	1.18683	17.0508	14.3667	3.84465	<0.0001
Homoserine	1.05921	1.97107	1.8609	0.895997	0.3929
Glutamine	1.50733	6.59227	4.37346	2.12878	0.0018
Malate	2.20059	5.54793	2.5211	1.33406	0.0154
Cytosine	0.0501801	0.165828	3.30466	1.7245	0.0156
Methionine	871.321	1578.14	1.8112	0.856945	<0.0001
L-Aspartate	48.0474	160.365	3.33765	1.73883	<0.0001
Hydroxyproline	44.4646	75.6045	1.70033	0.765814	0.0006
4-Aminobutyrate (GABA)	20.4917	3.28021	0.160075	-2.64318	<0.0001
Cysteine	0.135638	0.210141	1.54928	0.631598	0.637
2-Isopropylmalate	0.00636321	0.0151606	2.38254	1.2525	0.5391
2-Hydroxyglutarate	9.41172	12.9177	1.37251	0.456814	0.0002
a-Ketoglutarate	0.248004	0.554587	2.2362	1.16105	0.4345
Phosphoenolpyruvate (Pep)	0	0	N.D.	N.D.	N.D.
Asparagine	0.791473	1.44462	1.82523	0.868076	0.1062
Ornithin-Citrullin-Arginin	1.08888	4.55043	4.17899	2.06315	<0.0001
Glutamate	22.0666	13.4807	0.610907	-0.710976	0.0529
Phenylalanine	174.53	348.961	1.99944	0.999595	<0.0001
Asparagin MEOX2	0.280226	0.491474	1.75385	0.810525	0.225
Xylose MeOX1	0.123032	1.54753	12.5782	3.65286	0.0002
Xylose MeOX2	0.601596	0.987047	1.64071	0.714324	0.0114
Arabinose	0.300728	1.63	5.42019	2.43834	0.0418
Homocysteine	0.143188	0.218322	1.52472	0.60854	0.195
Asparagine	0.121967	0.206259	1.6911	0.75796	0.2003
Ribose	0.218991	0.638322	2.91483	1.54341	0.0327
2-Aminoadipate	0.347911	0.53409	1.53513	0.618365	0.3468
Rhamnose MeOX	0	0	N.D.	N.D.	N.D.
Dihydroacetonphosphate (DHAP) MEOX1	0.0114994	0.0194773	1.69378	0.760243	0.5419
cis-Aconitate	0.179913	0.563198	3.13039	1.64634	0.0002
Dihydroacetonphosphate (DHAP) MEOX2	0.00217813	0.0102963	4.72713	2.24097	0.3496
Glycerol-3-P	0.0159534	0.0289108	1.81221	0.857747	0.0943
N-Acetylglucosamine	6.31607	7.61506	1.20566	0.269829	0.0152
Glycerate-2-P	0.550293	0.538468	0.978512	-0.0313393	0.9375
1-Methyl-L-histidine	0.106352	0.48594	4.56916	2.19193	0.0433
Glycerate-3-P	0.4	0.974395	2.43599	1.28451	0.0008
Shikimate	3.45564	5.45167	1.57761	0.657744	<0.0001
Citrullin-Ornithin-Arginin	6.13675	78.1148	12.729	3.67005	<0.0001
Citrate	2.13171	6.82943	3.20374	1.67976	<0.0001
Isocitrate	0.524288	1.44976	2.76519	1.46738	0.0006
Arginine-NH3	8.61743	16.9179	1.96322	0.973224	<0.0001
2-Methylcitrate MEOX1	0.0524737	0.232416	4.42918	2.14704	0.0923
Pinitol	0.0976348	0.276275	2.82968	1.50064	0.006
2-Methylcitrate MEOX2	0.158298	0.451311	2.85102	1.51148	0.0806
Adenine	0.00257782	0	N.D.	N.D.	N.D.
Erythrose-4-P	0.0320052	0.0934735	2.92057	1.54625	0.0877
Fructose MEOX1	0.0880736	0.303328	3.44402	1.7841	0.0004
Fructose MEOX2	0.0406279	0.116785	2.87449	1.52331	0.0029
Gluconate-1,5-lactone	1.70379	3.08374	1.80992	0.855929	0.0075
Galactose MeOX1	0.106156	0.38	3.57964	1.83981	0.0072
Glucose MEOX1	0.458394	1.46268	3.19087	1.67395	0.0048
Galactose MeOX2	0.00626758	0	N.D.	N.D.	N.D.
Glucose MEOX2	0.0435717	0.172813	3.96617	1.98775	<0.0001
Glucuronic acid MEOX1	0.0319547	0.131006	4.09973	2.03553	0.042
Tyrosine	250.495	363.832	1.45245	0.538489	0.0399
Glucuronic acid MEOX2	0.0522368	0.063581	1.21717	0.283529	0.8059
Pantotheic acid	4.82644	5.16392	1.06992	0.0975055	0.512
Gluconate	0.231387	0.59061	2.55248	1.3519	0.0011
myo-Inositol	7.2118	24.7105	3.42639	1.77669	<0.0001
Ribose-5-P	0.366584	0.452051	1.23315	0.302343	0.7902
Ribulose-5-P	0.0538464	0.0546692	1.01528	0.0218778	0.9791
Spermidine	0.448871	3.41294	7.60338	2.92664	<0.0001
L-Cystathionine	0.712323	3.80282	5.33862	2.41647	<0.0001
Tryptophan	112.047	222.431	1.98515	0.989249	0.0076
Cystine	0.0469479	0.0586089	1.24838	0.320059	0.7539
Fructose-6-P	0.0413539	0.0937662	2.26741	1.18104	0.0082
Glucose-6-P MEOX1	0.0173663	0.0118528	0.682516	-0.551066	0.5192
Glucose-6-P MEOX2	0.0182312	0.0207617	1.1388	0.187515	0.8221
myo-Inositol-P	0.00910074	0.0151789	1.66788	0.738014	0.5571
Gluconate-6-P	0.0293304	0.131873	4.49614	2.16869	0.0152
Adenosine	0.00192579	0	N.D.	N.D.	N.D.
Sucrose	0.593663	1.99922	3.3676	1.75172	0.0472
Cellobiose	0.397257	0.348626	0.877582	-0.188394	0.5341
Maltose	0	0	N.D.	N.D.	N.D.
Trehalose	0.331297	0.655095	1.97737	0.98358	0.0004
Melibiose MeOX1	0.070946	0.071844	1.01266	0.0181461	0.9846
Melibiose MeOX2	0.707222	1.26653	1.79085	0.840646	0.0007
Lysine	4737.93	12276.8	2.59117	1.3736	<0.0001
Histidine	193.439	392.997	2.03163	1.02264	<0.0001
Mannitol	4.3105	3.14491	0.729592	-0.454838	0.4201
