# Supplementary material for: Plant Transcriptome Reprograming and Bacterial Extracellular Metabolites Underlying Tomato Drought Resistance Triggered by a Beneficial Soil Bacteria
Source: Metabolites. 2021 Jun 9;11(6):369. doi: 10.3390/metabo11060369 (PMC8230097; doi:10.3390/metabo11060369)
Supplement: Supplementary file 1 [file metabolites-11-00369-s001.zip › Supplementary tables RNAseq.xlsx]

## Sheet: All DEG up-regulated
Gene ID	Log Fold Change	PValue	FDR	Annotation
Solyc03g058370.2	3.66573	0.000598099	0.0146846	UDP-glucoronosyl and UDP-glucosyl transferase	UDP-glucuronosyl/UDP-glucosyltransferase
Solyc06g009890.2	3.59852	3.77329e-11	1.34602e-08	no_annotation
Solyc06g073750.3	1.9893	0.00275856	0.0442168	Glycosyl hydrolase family 3 N terminal domain	Glycoside hydrolase, family 3, N-terminal
Solyc07g061750.3	3.2086	1.00658e-06	8.59832e-05	Domain of unknown function	PGG domain
Solyc08g062580.1	3.62818	3.29836e-05	0.00159105	PPR repeat	Pentatricopeptide repeat
Solyc08g068410.2	4.80968	1.62573e-14	1.28188e-11	no_annotation
Solyc09g005500.3	3.6018	7.47352e-42	7.66074e-38	Pathogenesis-related protein Bet v I family	Bet v I/Major latex protein
Solyc10g007860.3	3.04238	8.76656e-08	1.15207e-05	Cytochrome P450	Cytochrome P450
Solyc11g013410.2	3.50562	4.62142e-11	1.55318e-08	SNF5 / SMARCB1 / INI1	SNF5/SMARCB1/INI1
Solyc11g013430.2	5.15518	1.06838e-29	7.30097e-26	SNF5 / SMARCB1 / INI1	SNF5/SMARCB1/INI1
Solyc12g077660.2	2.50264	0.000161112	0.00540581	no_annotation
Solyc08g023340.3	2.37644	1.37088e-09	2.95836e-07	no_annotation
Solyc10g046920.1	2.53773	9.75767e-06	0.00059184	no_annotation
Solyc01g096750.1	2.07301	2.96856e-07	3.08926e-05	Argonaute linker 2 domain	Argonaute linker 2 domain
Solyc07g061760.2	2.29639	0.000357037	0.00991817	Ankyrin repeats (3 copies)	Ankyrin repeat-containing domain
Solyc12g035420.2	3.28656	2.01522e-08	3.178e-06	no_annotation
Solyc01g091870.3	1.03209	0.000278686	0.00822063	Major Facilitator Superfamily	Major facilitator superfamily
Solyc05g015350.3	1.09723	3.12685e-05	0.00153358	Cytochrome P450	Cytochrome P450
Solyc09g082340.2	2.17519	4.55288e-08	6.52718e-06	Cupin	Cupin 1
Solyc07g009280.3	1.1333	0.000822118	0.0183998	no_annotation
Solyc07g042400.2	1.25806	0.00220664	0.0374799	no_annotation
Solyc08g067230.3	2.25251	2.16968e-07	2.4575e-05	K-box region	Transcription factor, K-box
Solyc02g089200.3	1.94758	4.67682e-10	1.26157e-07	SRF-type transcription factor (DNA-binding and dimerisation domain)	Transcription factor, MADS-box
Solyc05g015750.3	1.67378	1.9059e-05	0.00102018	SRF-type transcription factor (DNA-binding and dimerisation domain)	Transcription factor, MADS-box
Solyc04g080990.2	1.31944	5.78263e-06	0.000389966	Voltage-dependent anion channel	Voltage-dependent anion channel
Solyc11g005240.1	2.0639	0.00214522	0.0368335	SRR1	Sensitivity To Red Light Reduced-like, SRR1
Solyc12g098930.2	1.44346	0.00315184	0.0485812	Mitochondrial branched-chain alpha-ketoacid dehydrogenase kinase	Branched-chain alpha-ketoacid dehydrogenase kinase/Pyruvate dehydrogenase kinase, N-terminal
Solyc06g068350.1	1.71266	0.00012473	0.00447826	no_annotation
Solyc08g079970.1	1.13703	0.00257473	0.0419924	PA domain	PA domain
Solyc03g113980.3	1.05536	0.00149968	0.0283887	Calmodulin binding protein-like	CALMODULIN-BINDING PROTEIN60
Solyc06g005620.3	1.16977	0.000906685	0.0197115	ZIP Zinc transporter	Zinc/iron permease
Solyc06g072012.1	1.6151	7.83556e-05	0.00311916	no_annotation
Solyc07g006850.2	1.04482	0.00158354	0.029486	Glycosyl hydrolases family 16	Glycoside hydrolase family 16
Solyc07g061930.1	2.51954	4.02647e-05	0.00186335	no_annotation
Solyc09g056040.3	2.12608	1.70153e-05	0.000929317	HECT-domain (ubiquitin-transferase)	HECT domain
Solyc11g072930.2	1.73891	0.000420433	0.0112084	Carbohydrate-binding protein of the ER	Malectin-like carbohydrate-binding domain
Solyc06g062450.3	1.43887	6.30626e-05	0.00268226	Carbohydrate-binding protein of the ER	Malectin-like carbohydrate-binding domain
Solyc06g071337.1	1.2588	0.00100407	0.021142	no_annotation
Solyc06g076870.3	2.17528	1.17434e-11	4.62983e-09	60s Acidic ribosomal protein
Solyc07g008300.2	2.28084	0.002566	0.0419501	Ring hydroxylating alpha subunit (catalytic domain)	Aromatic-ring-hydroxylating dioxygenase, alpha subunit, C-terminal domain
Solyc02g043940.1	1.28334	0.00172329	0.0312925	no_annotation
Solyc12g017264.1	3.01011	0.00038324	0.0104618	no_annotation
Solyc00g026160.3	1.3568	0.00266994	0.0430714	Ferric reductase NAD binding domain	Ferric reductase, NAD binding domain
Solyc02g093070.3	1.01686	0.00303319	0.047216	non-haem dioxygenase in morphine synthesis N-terminal	Non-haem dioxygenase N-terminal domain
Solyc03g116795.1	3.1933	2.98526e-10	8.61983e-08	no_annotation
Solyc07g043060.1	1.73056	0.000703339	0.0164602	UDP-glucoronosyl and UDP-glucosyl transferase	UDP-glucuronosyl/UDP-glucosyltransferase
Solyc04g014770.1	1.2315	0.000813649	0.0182701	no_annotation
Solyc12g100110.1	1.25534	1.58397e-05	0.000884824	no_annotation
Solyc12g040320.2	3.27349	8.96852e-07	7.82399e-05	no_annotation
Solyc03g115380.2	1.78466	0.000653597	0.0156718	UDP-glucose/GDP-mannose dehydrogenase family, NAD binding domain	UDP-glucose/GDP-mannose dehydrogenase, N-terminal
Solyc04g081000.3	1.42525	9.29997e-08	1.21439e-05	K-box region	Transcription factor, K-box
Solyc03g025250.3	2.00707	4.9325e-05	0.0021988	MatE	Multi antimicrobial extrusion protein
Solyc07g008107.1	2.18777	0.00177546	0.0319567	Plastocyanin-like domain	Phytocyanin domain
Solyc01g093960.3	1.04322	0.000572186	0.0142705	SRF-type transcription factor (DNA-binding and dimerisation domain)	Transcription factor, MADS-box
Solyc02g094010.2	1.57697	0.000610062	0.0149069	Protein kinase domain	Protein kinase domain
Solyc04g055150.1	1.02032	0.00108976	0.0225669	no_annotation
Solyc05g013540.1	1.07121	0.000155324	0.00528279	AP2 domain	AP2/ERF domain
Solyc08g075190.1	1.02366	0.000426359	0.0113076	no_annotation
Solyc02g031950.3	1.70666	0.000417941	0.0111565	no_annotation
Solyc05g032620.1	1.4379	0.000935332	0.0200578	no_annotation
Solyc03g097530.3	1.05131	0.000913948	0.0198064	no_annotation
Solyc04g056380.3	1.19878	0.000589933	0.0145713	Putative adipose-regulatory protein (Seipin)	Seipin family
Solyc08g048410.2	1.26488	0.00310625	0.0479527	Ubiquitin carboxyl-terminal hydrolase	Peptidase C19, ubiquitin carboxyl-terminal hydrolase
Solyc02g094110.1	1.52584	0.000307473	0.00881213	Cytochrome P450	Cytochrome P450
Solyc01g107810.2	1.27186	5.61957e-05	0.00245644	UDP-glucoronosyl and UDP-glucosyl transferase	UDP-glucuronosyl/UDP-glucosyltransferase
Solyc02g090770.1	2.79234	0.000115863	0.00421153	AP2 domain	AP2/ERF domain
Solyc01g103630.3	2.42893	0.00113654	0.0232305	no_annotation
Solyc03g098790.3	1.19673	4.3676e-13	2.42e-10	Trypsin and protease inhibitor	Proteinase inhibitor I3, Kunitz legume
Solyc08g007805.1	2.74982	8.24387e-05	0.00323826	CHCH domain	CHCH
Solyc02g091990.3	2.02102	0.000476471	0.0123647	Aminotransferase class I and II	Aminotransferase, class I/classII
Solyc06g053930.3	1.04226	0.0011077	0.0228231	EF-hand domain pair	EF-hand domain
Solyc12g006360.2	1.71711	2.03282e-07	2.35451e-05	MatE	Multi antimicrobial extrusion protein
Solyc12g042960.2	1.17124	0.00319494	0.0490632	Protein of unknown function (DUF2921)	Protein of unknown function DUF2921
Solyc02g066970.1	1.07286	1.91802e-05	0.00102399	no_annotation
Solyc07g009040.3	2.49673	0.000143376	0.00496513	no_annotation
Solyc03g097100.1	1.10516	0.00184944	0.0328841	EF-hand domain pair	EF-hand domain
Solyc06g059970.3	1.02911	0.000764863	0.0175005	SRF-type transcription factor (DNA-binding and dimerisation domain)	Transcription factor, MADS-box
Solyc02g071730.3	1.08676	2.81894e-06	0.000211689	SRF-type transcription factor (DNA-binding and dimerisation domain)	Transcription factor, MADS-box
Solyc02g090500.3	1.41598	0.00114837	0.0234489	no_annotation
Solyc04g025750.3	1.14472	0.000910356	0.019754	EamA-like transporter family	EamA domain
Solyc10g051080.1	1.56729	0.00195573	0.0343274	no_annotation
Solyc02g089860.1	1.36379	0.000928103	0.0199864	GNS1/SUR4 family	ELO family
Solyc09g014590.3	3.1241	3.6433e-05	0.00172497	Leucine Rich Repeat	Leucine-rich repeat
Solyc08g080540.3	1.64238	0.000110511	0.00403129	HSF-type DNA-binding	Heat shock factor (HSF)-type, DNA-binding
Solyc10g045433.1	1.10502	0.000459765	0.0120379	no_annotation
Solyc01g102380.4	1.30555	0.000120599	0.0043528	Cupin	Cupin 1
Solyc07g009030.3	1.77145	0.000782344	0.0177617	no_annotation
Solyc07g065165.1	1.09401	0.000313385	0.00893097	Pirin C-terminal cupin domain	Pirin, C-terminal domain
Solyc01g098790.2	1.25204	3.06636e-08	4.55532e-06	no_annotation
Solyc02g084980.3	1.02788	0.000415609	0.0111378	Glycosyl transferase family 8	Glycosyl transferase, family 8
Solyc03g110890.1	1.13064	0.00020585	0.00654283	Polysaccharide biosynthesis	Polysaccharide biosynthesis domain
Solyc03g116335.1	1.28595	1.63861e-05	0.000907925	no_annotation
Solyc09g005940.3	1.43622	1.12634e-07	1.43423e-05	Male sterility protein	Male sterility, NAD-binding
Solyc10g006690.3	1.00431	0.000787503	0.0178393	Protein tyrosine kinase	Serine-threonine/tyrosine-protein kinase catalytic domain
Solyc03g115780.2	1.33007	0.000161835	0.00541848	Exonuclease	Exonuclease, RNase T/DNA polymerase III
Solyc09g005570.3	1.52781	0.000307765	0.00881213	DUF761-associated sequence motif	DUF3741-associated sequence motif
Solyc12g044190.2	3.31744	1.36801e-09	2.95836e-07	NB-ARC domain	NB-ARC
Solyc10g050670.1	1.33939	0.000639939	0.0154303	no_annotation
Solyc06g007190.3	2.03566	0.002068	0.0358074	Protein phosphatase 2C	PPM-type phosphatase domain
Solyc09g075330.3	1.07922	2.40078e-07	2.67491e-05	Pectinesterase	Pectinesterase, catalytic
Solyc08g080290.3	2.58438	0.000149943	0.00514044	AP2 domain	AP2/ERF domain
Solyc09g018610.1	1.21292	1.15801e-05	0.00067444	no_annotation
Solyc08g036625.1	4.76563	0.000323121	0.00916225	no_annotation
Solyc10g085870.1	1.08781	6.91086e-10	1.69237e-07	UDP-glucoronosyl and UDP-glucosyl transferase	UDP-glucuronosyl/UDP-glucosyltransferase
Solyc10g086530.1	1.09943	6.48291e-07	5.8808e-05	GRAS domain family	Transcription factor GRAS
Solyc12g009550.1	1.06853	4.15945e-05	0.00190767	Leucine rich repeat	Leucine-rich repeat
Solyc03g111280.1	4.29784	0.000167481	0.00554689	Cytochrome P450	Cytochrome P450
Solyc03g116820.3	1.45178	0.000370588	0.0102391	no_annotation
Solyc02g014840.3	1.49519	3.95894e-10	1.09679e-07	no_annotation
Solyc10g086690.2	2.35447	0.00108278	0.0224677	PAP2 superfamily C-terminal	Sphingomyelin synthase-like domain
Solyc08g081555.1	1.08316	0.00168554	0.0307979	Aminotransferase class I and II	Aminotransferase, class I/classII
Solyc08g036620.3	4.24379	0.00124346	0.0249922	Divergent CCT motif	CO/COL/TOC1, conserved site
Solyc03g117260.2	2.94799	0.00201281	0.0350563	Plant protein of unknown function	Protein of unknown function DUF247, plant
Solyc06g066520.1	1.277	0.000258437	0.00780296	Cotton fibre expressed protein	Protein of unknown function DUF761, plant
Solyc01g005730.3	1.14508	0.00144663	0.027727	Leucine rich repeat	Leucine-rich repeat
Solyc06g075130.3	1.57529	0.000525369	0.0133308	START domain	START domain
Solyc10g084000.2	1.99266	2.704e-08	4.07608e-06	Heavy-metal-associated domain	Heavy metal-associated domain, HMA
Solyc08g007830.1	4.47713	0.000281749	0.00826344	AP2 domain	AP2/ERF domain
Solyc12g044700.2	3.27327	5.66178e-13	3.05453e-10	no_annotation
Solyc08g077630.3	1.54082	7.13494e-08	9.62325e-06	Protein kinase domain	Protein kinase domain
Solyc10g084880.3	1.24046	0.000259883	0.00782163	Domain of unknown function (DUF3475)	Protein of unknown function DUF3475
Solyc12g042700.2	3.50217	1.7661e-13	1.09718e-10	no_annotation
Solyc10g011910.3	1.84116	0.00234094	0.0392088	WRKY DNA -binding domain	WRKY domain
Solyc08g036660.3	4.478	8.82475e-05	0.0033943	tify domain	Tify domain
Solyc07g041620.1	1.09349	0.00215602	0.0369569	no_annotation
Solyc02g088740.1	1.11023	2.25339e-13	1.35873e-10	no_annotation
Solyc05g013410.3	1.59174	0.000187929	0.00606731	F-box-like	F-box domain
Solyc08g062680.1	1.36208	2.11654e-06	0.00016625	DDE superfamily endonuclease	Harbinger transposase-derived nuclease domain
Solyc12g010420.1	1.56113	0.000464496	0.0120999	no_annotation
Solyc06g035700.1	3.41411	0.000162747	0.005434	AP2 domain	AP2/ERF domain
Solyc03g116830.3	1.29903	3.93634e-05	0.00182991	PX domain	Phox homologous domain
Solyc11g006540.2	1.03627	5.28072e-09	9.84181e-07	Pyridine nucleotide-disulphide oxidoreductase	FAD/NAD(P)-binding domain
Solyc12g087790.1	1.09839	0.000211287	0.0066949	no_annotation
Solyc03g114710.3	1.01351	0.000639364	0.0154303	UDP-glucoronosyl and UDP-glucosyl transferase	UDP-glucuronosyl/UDP-glucosyltransferase
Solyc08g007820.1	3.02261	6.28645e-05	0.00267939	AP2 domain	AP2/ERF domain
Solyc03g121400.1	1.09639	2.34768e-12	1.09386e-09	Dof domain, zinc finger	Zinc finger, Dof-type
Solyc03g111300.1	4.12668	0.000269621	0.00804586	Cytochrome P450	Cytochrome P450
Solyc10g050970.1	3.00644	0.0015329	0.0288842	AP2 domain	AP2/ERF domain
Solyc04g072920.3	1.48521	9.48742e-06	0.00058234	Trehalose-phosphatase	Trehalose-phosphatase
Solyc01g098800.3	1.10509	8.59998e-09	1.50691e-06	Sodium/calcium exchanger protein	Sodium/calcium exchanger membrane region
Solyc01g106290.3	1.23962	0.000102247	0.00381405	no_annotation
Solyc02g087950.3	1.24658	1.22626e-09	2.76258e-07	Protein of unknown function (DUF1666)	Protein of unknown function DUF1666
Solyc06g053640.1	1.85054	3.70432e-07	3.72266e-05	Ring finger domain	Zinc finger, RING-type
Solyc02g089615.1	1.3132	0.000103657	0.00384977	S-adenosyl-l-methionine decarboxylase leader peptide	S-adenosyl-l-methionine decarboxylase leader peptide
Solyc09g014610.3	1.03949	0.000511062	0.0130355	Voltage-dependent anion channel	Voltage-dependent anion channel
Solyc01g098690.2	1.22628	8.8814e-05	0.00339697	Leucine rich repeat N-terminal domain	Leucine-rich repeat-containing N-terminal, plant-type
Solyc03g094160.3	1.00941	4.93364e-05	0.0021988	Caspase domain
Solyc10g009550.3	1.40146	0.000138839	0.0048435	WRKY DNA -binding domain	WRKY domain
Solyc11g071740.2	2.67164	0.000166585	0.0055351	EF-hand domain pair	EF-hand domain
Solyc05g015840.3	1.16969	0.000213047	0.00671951	SBP domain	Transcription factor, SBP-box
Solyc08g008280.3	1.28564	3.64118e-05	0.00172497	WRKY DNA -binding domain	WRKY domain
Solyc05g053010.1	1.59533	0.000156407	0.00529999	Protein kinase domain	Protein kinase domain
Solyc07g064820.1	1.01886	0.00136816	0.0266622	Protein kinase domain	Protein kinase domain
Solyc01g079200.3	2.8749	0.000400128	0.0108219	non-haem dioxygenase in morphine synthesis N-terminal	Non-haem dioxygenase N-terminal domain
Solyc07g008710.3	2.80816	0.00021741	0.00682561	Pathogenesis-related protein Bet v I family	Bet v I/Major latex protein
Solyc03g036470.2	1.99479	0.000380238	0.0104076	Aromatic amino acid lyase	Aromatic amino acid lyase
Solyc03g119640.3	1.30218	1.10437e-14	9.43366e-12	Aluminium activated malate transporter	Aluminum-activated malate transporter
Solyc12g010440.2	1.18515	3.64126e-10	1.02259e-07	Major Facilitator Superfamily	Major facilitator superfamily
Solyc02g068680.1	1.07715	0.00131285	0.0260802	C1 domain	DC1
Solyc08g068350.3	1.00909	0.000508482	0.0130171	no_annotation
Solyc11g020230.1	1.04942	5.75728e-09	1.06333e-06	Protein kinase domain	Protein kinase domain
Solyc07g007170.3	1.31063	1.22027e-08	2.03388e-06	no_annotation
Solyc02g062550.3	1.69402	0.00262574	0.0425536	ATPase family associated with various cellular activities (AAA)	ATPase, AAA-type, core
Solyc04g015360.3	1.04446	2.42711e-07	2.68373e-05	GATA zinc finger	Zinc finger, GATA-type
Solyc02g064980.1	3.15064	0.00112	0.0230533	Protein kinase domain	Protein kinase domain
Solyc03g117270.1	1.60222	0.00135758	0.026557	F-box domain	F-box domain
Solyc02g090970.1	3.05384	0.0011858	0.0240933	Protein kinase domain	Protein kinase domain
Solyc08g036640.3	4.28044	0.00138857	0.0268812	Divergent CCT motif	CO/COL/TOC1, conserved site
Solyc02g092450.3	1.28321	0.00117142	0.0238484	E1-E2 ATPase	P-type ATPase, A domain
Solyc08g068600.3	1.19661	0.00154277	0.0290168	Pyridoxal-dependent decarboxylase conserved domain	Pyridoxal phosphate-dependent decarboxylase
Solyc02g078890.1	2.11883	0.000253349	0.00768331	no_annotation
Solyc02g094400.3	1.13729	3.37137e-06	0.000246844	Glycerophosphoryl diester phosphodiesterase family	Glycerophosphodiester phosphodiesterase domain
Solyc01g106390.3	1.0328	3.15344e-06	0.000235086	Shikimate / quinate 5-dehydrogenase	Quinate/shikimate 5-dehydrogenase/glutamyl-tRNA reductase
Solyc04g081530.1	1.61132	4.7511e-22	1.08225e-18	DnaJ domain	DnaJ domain
Solyc08g014570.3	1.06541	7.74039e-06	0.00050217	Domain of unknown function	PGG domain
Solyc10g005480.3	1.13364	0.00181672	0.0324148	no_annotation
Solyc02g084890.2	1.12444	7.024e-07	6.31575e-05	NB-ARC domain	NB-ARC
Solyc10g085590.1	1.14898	6.61271e-07	5.97213e-05	Vps23 core domain	Steadiness box (SB) domain
Solyc11g012510.2	1.27692	1.98719e-05	0.00105412	GRAS domain family	Transcription factor GRAS
Solyc09g018280.1	1.13688	0.00077139	0.0175519	NAF domain	NAF domain
Solyc05g052560.1	1.24301	2.68743e-07	2.86953e-05	no_annotation
Solyc02g070040.1	2.23844	0.000406252	0.0109299	no_annotation
Solyc03g116340.3	1.0739	4.47395e-06	0.000316277	no_annotation
Solyc01g107290.3	1.6158	7.80928e-08	1.04639e-05	Ring finger domain	Zinc finger, RING-type
Solyc02g090380.3	1.17324	7.21975e-10	1.72107e-07	Arabidopsis broad-spectrum mildew resistance protein RPW8	Powdery mildew resistance protein, RPW8 domain
Solyc01g102840.3	1.75597	1.54471e-09	3.1988e-07	TIR domain	Toll/interleukin-1 receptor homology (TIR) domain
Solyc08g077020.1	1.61497	0.00154678	0.0290656	Auxin responsive protein	Small auxin-up RNA
Solyc10g049630.2	1.21254	3.3247e-07	3.39103e-05	Protein phosphatase 2C	PPM-type phosphatase domain
Solyc06g075780.2	1.49103	8.28136e-06	0.00053055	C2H2-type zinc finger	Zinc finger, C2H2
Solyc02g087480.3	1.11553	6.23291e-06	0.000414873	Protein of unknown function (DUF1336)	Protein ENHANCED DISEASE RESISTANCE 2, C-terminal
Solyc08g077560.3	1.42057	2.6531e-08	4.02897e-06	Protein tyrosine kinase	Serine-threonine/tyrosine-protein kinase catalytic domain
Solyc01g108240.3	4.21683	0.000276706	0.00819384	AP2 domain	AP2/ERF domain
Solyc02g071220.3	1.04443	6.23598e-15	5.55843e-12	Response regulator receiver domain	Signal transduction response regulator, receiver domain
Solyc08g062690.2	1.37641	4.35576e-06	0.000308988	no_annotation
Solyc12g006420.2	1.22386	3.78083e-08	5.53648e-06	no_annotation
Solyc06g076020.3	1.76885	0.000613947	0.0149484	Hsp70 protein	Heat shock protein 70 family
Solyc01g111440.3	1.2819	0.00156516	0.0293303	Senescence-associated protein	Senescence/spartin-associated
Solyc03g118470.3	1.03827	8.82728e-06	0.000553419	NUDIX domain	NUDIX hydrolase domain
Solyc09g011860.3	1.69153	0.00280368	0.0447846	GDP-fucose protein O-fucosyltransferase	GDP-fucose protein O-fucosyltransferase
Solyc06g076040.3	1.20553	2.79472e-09	5.40514e-07	U-box domain	U box domain
Solyc12g010540.1	1.06661	3.47459e-09	6.5351e-07	GDP-mannose 4,6 dehydratase	NAD(P)-binding domain
Solyc04g074430.1	1.11041	0.000144195	0.00497668	Phosphate-induced protein 1 conserved region	Phosphate-induced protein 1
Solyc02g091500.1	1.39684	4.63886e-14	3.39647e-11	EF-hand domain pair	EF-hand domain
Solyc04g005040.1	1.37347	0.00217058	0.0371444	Putative peptidoglycan binding domain	Peptidoglycan binding-like
Solyc04g005480.1	1.24091	0.00164741	0.030273	no_annotation
Solyc10g081570.2	1.75807	0.00165813	0.0304327	no_annotation
Solyc02g089610.2	1.39536	6.04741e-05	0.00260079	Adenosylmethionine decarboxylase	S-adenosylmethionine decarboxylase
Solyc12g009000.1	1.8595	0.000960581	0.0204921	DDE superfamily endonuclease	Harbinger transposase-derived nuclease domain
Solyc05g052550.1	1.26327	1.03023e-05	0.000612845	no_annotation
Solyc07g032230.3	1.10179	1.50628e-09	3.1988e-07	Regulator of Vps4 activity in the MVB pathway	Vacuolar protein sorting-associated protein Ist1
Solyc06g076050.3	1.03697	8.38789e-06	0.000534038	Ankyrin repeat	Ankyrin repeat
Solyc07g006890.1	1.90846	7.47977e-05	0.0030275	Cytochrome P450	Cytochrome P450
Solyc01g087590.3	2.56225	0.00068247	0.0161443	Flavin containing amine oxidoreductase	Amine oxidase
Solyc01g094410.3	1.06173	3.21149e-07	3.29193e-05	Plant phosphoribosyltransferase C-terminal	Phosphoribosyltransferase C-terminal
Solyc10g086280.2	1.51056	3.15196e-06	0.000235086	Heavy-metal-associated domain	Heavy metal-associated domain, HMA
Solyc01g095140.3	2.51567	0.00226573	0.0383883	Late embryogenesis abundant protein	Late embryogenesis abundant protein, LEA-14
Solyc04g074450.1	1.07889	2.52694e-05	0.00127913	Phosphate-induced protein 1 conserved region	Phosphate-induced protein 1
Solyc02g077470.3	1.01668	0.00260106	0.0422539	Optic atrophy 3 protein (OPA3)	Optic atrophy 3-like
Solyc03g120550.2	1.0581	4.25852e-08	6.14816e-06	POT family	Proton-dependent oligopeptide transporter family
Solyc02g087540.2	1.68558	0.000136091	0.00481035	Domain associated at C-terminal with AAA	AAA-type ATPase, N-terminal domain
Solyc04g074270.3	1.08049	7.73465e-05	0.003091	Leucine rich repeat	Leucine-rich repeat
Solyc04g079730.1	2.68705	0.00192347	0.0339793	Cytochrome P450	Cytochrome P450
Solyc02g089900.1	1.07189	2.23854e-05	0.00117047	LysM domain	LysM domain
Solyc02g089640.3	1.03078	3.31295e-06	0.000244847	Glycosyltransferase like family 2
Solyc11g018777.1	1.84905	1.09987e-05	0.000647946	Peroxidase	Haem peroxidase, plant/fungal/bacterial
Solyc06g049020.1	1.6428	0.00218599	0.0373148	no_annotation
Solyc12g005340.2	1.77063	1.24943e-06	0.000104549	GRAS domain family	Transcription factor GRAS
Solyc06g009140.3	1.07539	0.000142366	0.00493848	Late embryogenesis abundant protein	Late embryogenesis abundant protein, LEA5-type
Solyc06g073050.2	1.60454	3.43228e-10	9.77295e-08	No apical meristem (NAM) protein	NAC domain
Solyc06g075690.3	2.16253	2.08889e-06	0.000165345	Domain of unknown function (DUF966)	Protein of unknown function DUF966
Solyc01g099370.3	1.6077	3.25378e-05	0.00158446	C2 domain	C2 domain
Solyc03g123620.4	1.35441	1.25133e-07	1.55476e-05	Plant invertase/pectin methylesterase inhibitor	Pectinesterase inhibitor domain
Solyc12g009220.2	2.5671	0.000963224	0.0205271	tify domain	Tify domain
Solyc07g040960.1	1.58584	0.00274514	0.0441393	DDE superfamily endonuclease	Harbinger transposase-derived nuclease domain
Solyc08g008370.3	1.66338	2.26844e-10	6.73989e-08	Development and cell death domain	Development/cell death domain
Solyc05g052570.3	1.11511	1.78268e-06	0.00014332	Ankyrin repeats (3 copies)	Ankyrin repeat-containing domain
Solyc03g080090.3	1.07762	5.85749e-07	5.50846e-05	No apical meristem (NAM) protein	NAC domain
Solyc03g118810.1	1.38393	2.41056e-06	0.000185786	EF-hand domain pair	EF-hand domain
Solyc03g119250.3	1.99551	2.77897e-09	5.40514e-07	Calmodulin binding protein-like	CALMODULIN-BINDING PROTEIN60
Solyc03g097050.3	1.42211	0.00076436	0.0175005	RING/Ubox like zinc-binding domain
Solyc06g005170.3	1.64772	9.92778e-10	2.31283e-07	Protein kinase domain	Protein kinase domain
Solyc03g122190.3	2.33243	0.000891164	0.0194773	Divergent CCT motif	CO/COL/TOC1, conserved site
Solyc01g095150.3	1.56674	0.00116018	0.023643	Late embryogenesis abundant protein	Late embryogenesis abundant protein, LEA-14
Solyc06g074670.3	1.31079	0.000170292	0.00560379	NAD dependent epimerase/dehydratase family	NAD-dependent epimerase/dehydratase
Solyc02g090360.3	1.38154	0.000303607	0.00876654	Multicopper oxidase	Multicopper oxidase, type 3
Solyc03g122340.3	1.95625	0.000248177	0.00754948	Lipoxygenase	Lipoxygenase, C-terminal
Solyc10g054440.2	1.4594	1.00533e-08	1.73196e-06	Pyridoxal-dependent decarboxylase, pyridoxal binding domain	Orn/DAP/Arg decarboxylase 2, N-terminal
Solyc01g057770.3	1.27714	0.000148365	0.00510341	HCO3- transporter family	Bicarbonate transporter, C-terminal
Solyc07g006280.3	1.41542	9.56478e-06	0.000583594	Tetraspanin family	Tetraspanin/Peripherin
Solyc02g064680.3	1.86639	6.73818e-08	9.2711e-06	E1-E2 ATPase	P-type ATPase, A domain

## Sheet: Cell Wall
Gene ID	Annotation		Log Fold Change	PValue	FDR	Cell wall-related function			Details
Up-regulated
Solyc06g073750.3	Glycosyl hydrolase family 3 N terminal domain	Glycoside hydrolase, family 3, N-terminal	1.9893	0.00275856	0.0442168	Xyloglucan metabolism		Encodes a beta-glucosidase involved in xyloglucan metabolism.
Solyc07g006850.2	Glycosyl hydrolases family 16	Glycoside hydrolase family 16	1.04482	0.00158354	0.029486	Xyloglucan metabolism		Tomato Xyloglucan endotransglucosylase/hydrolase 3
Solyc03g115380.2	UDP-glucose/GDP-mannose dehydrogenase family, NAD binding domain	UDP-glucose/GDP-mannose dehydrogenase, N-terminal	1.78466	0.000653597	0.0156718	Involved in the biosynthesis of UDP-glucuronic acid (UDP-GlcA), providing nucleotide sugars for cell-wall polymers (cell wall pectin metabolic process)		Cell wall pectin metabolic process
Solyc02g094010.2	Protein kinase domain	Protein kinase domain	1.57697	0.000610062	0.0149069	Cell wall-related		Cell wall macromolecule catabolic process
Solyc03g110890.1	Polysaccharide biosynthesis	Polysaccharide biosynthesis domain	1.13064	0.00020585	0.00654283	Methyltransferase catalyzing 4-O-methylation of glucuronic acid side chains on xylan (IHA)		Glucuronoxylan 4-O-methyltransferase-like protein. Plant-type secondary cell wall biogenesis, xylan biosynthetic process, xylan metabolic process
Solyc09g075330.3	Pectinesterase	Pectinesterase, catalytic	1.07922	2.40078e-07	2.67491e-05	Cell wall-related		Tomato Pectinesterase, catalytic. Involved in cell wall. 72% Homolog to At4g02330 that encodes a pectin methylesterase that is sensitive to chilling stress and brassinosteroid regulation
Solyc09g011860.3	GDP-fucose protein O-fucosyltransferase	GDP-fucose protein O-fucosyltransferase	1.69153	0.00280368	0.0447846	Catalyze fucose transfer from guanosine diphosphate fucose (GDP-Fuc) to various acceptor molecules, including oligosaccharides, glycoproteins and glycolipids
Solyc12g010540.1	GDP-mannose 4,6 dehydratase	NAD(P)-binding domain	1.06661	3.47459e-09	6.5351e-07	Catalyzes the conversion of UDP-alpha-D-glucuronic acid (UDP-GlcA) to UDP-alpha-D-galacturonic acid (UDP-GalA), providing nucleotide sugars for cell-wall polymers		NAD dependent epimerase/dehydratase family protein expressed. 74% homolog to At4g30440 (GAE1; UDP-D-glucuronate 4-epimerase 1). Involved in Cell wall biosynthesis and integrity (Pectin biosynthesis). cellular response to hypoxia and galacturonate biosynthetic process
Solyc04g005040.1	Putative peptidoglycan binding domain	Peptidoglycan binding-like	1.37347	0.00217058	0.0371444	Matrix metalloproteinase, it may play a role in the degradation and remodeling of the extracellular matrix (ECM)		Peptidase M10A and M12B, matrixin and adamalysin. Involved in cell wall biosynthesis
Solyc02g089640.3	Glycosyltransferase like family 2	Glycosyltransferase like family	1.03078	3.31295e-06	0.000244847	Cellulose synthase-like C1-2 glycosyltransferase family 2 protein		Cellulose synthase-like C1-2 glycosyltransferase family 2 protein
Solyc03g123620.4	Plant invertase/pectin methylesterase inhibitor	Pectin methylesterase inhibitor	1.35441	1.25133e-07	1.55476e-05	Cell wall-related		Pectin methylesterase inhibitor
Solyc03g097050.3	RING/Ubox like zinc-binding domain	RING/Ubox like zinc-binding domain	1.42211	0.00076436	0.0175005	Cell wall-related		Tomato Cellulose synthase-like protein
Solyc06g074670.3	NAD dependent epimerase/dehydratase family	NAD-dependent epimerase/dehydratase	1.31079	0.000170292	0.00560379	Catalyzes the conversion of UDP-D-glucuronate to a mixture of UDP-D-apiose and UDP-D-xylose, providing nucleotide sugars for cell-wall polymers		UDP-glucuronate decarboxylase activity. Involved in cell wall organization (IEA; solgenomics)
Down-regulated
Solyc04g072280.3	Multicopper oxidase	Multicopper oxidase, type 1	-2.9546	3.53381e-06	0.000255995	Lignin-degradation		Multicopper oxidase. 68% homolog to At5g09360 (LAC14) involved in Lignin degradation and detoxification of lignin-derived products.
Solyc03g026360.1	LysM domain	LysM domain	-1.23284	0.00151918	0.0287048	Cell wall-related		Peptidoglycan-binding LysM domain-containing protein. Involved in cell wall macromolecule catabolic process
Solyc11g044910.2	Glycosyl hydrolase family 3 N terminal domain	Glycoside hydrolase, family 3, N-terminal	-1.65869	4.71222e-06	0.000328589	Required for pectic arabinan modification. Gene is expressed specifically in tissues undergoing secondary wall thickening		Beta-xylosidase 1. Glycoside hydrolase, family 3, N-terminal. 73% homolog to At5g49360 (BXL1) involved in cell wall metabolism (Goujon et al., 2003; Plant J)

## Sheet: All DEG down-regulated
Gene ID	Log Fold Change	PValue	FDR	Annotation
Solyc04g014280.1	-1.77415	2.29974e-05	0.00118758	no_annotation
Solyc05g054850.1	-1.5931	0.000204545	0.00651146	no_annotation
Solyc02g078250.3	-1.20778	3.3202e-06	0.000244847	Domain of unknown function (DUF588)	Domain of unknown function DUF588
Solyc11g067180.2	-1.20028	0.0012543	0.0251854	Male sterility protein	Male sterility, NAD-binding
Solyc02g067050.3	-2.31059	1.95103e-06	0.000155032	Uncharacterized ACR, COG1678	Protein of unknown function UPF0301
Solyc06g006020.2	-1.31107	0.000421472	0.0112216	Leucine Rich Repeat	Leucine-rich repeat
Solyc07g054720.2	-2.24459	5.65278e-05	0.00246046	Potato type II proteinase inhibitor family	Proteinase inhibitor I20
Solyc02g071560.3	-1.53022	0.000138303	0.00484243	Subtilase family	Peptidase S8/S53 domain
Solyc03g045100.1	-1.20522	0.00112558	0.0231218	no_annotation
Solyc04g072280.3	-2.9546	3.53381e-06	0.000255995	Multicopper oxidase	Multicopper oxidase, type 1
Solyc06g064720.1	-1.23982	0.00144265	0.0277186	NB-ARC domain	NB-ARC
Solyc07g007930.3	-1.24413	0.00294332	0.0462097	Raffinose synthase or seed imbibition protein Sip1	Glycosyl hydrolases 36
Solyc08g077370.3	-1.13643	0.000391546	0.010646	Purine nucleobase transmembrane transport
Solyc11g006450.2	-1.22225	0.00212616	0.0365674	Ring finger domain	Zinc finger, RING-type
Solyc05g007950.3	-1.64614	0.000251023	0.00762403	Ribonuclease T2 family	Ribonuclease T2-like
Solyc12g006040.2	-1.06167	0.00205982	0.0356961	NB-ARC domain	NB-ARC
Solyc02g078510.3	-1.30539	0.000767603	0.0175109	Transferase family	Transferase
Solyc12g049320.2	-1.34579	0.000159398	0.00537472	GRAS domain family	Transcription factor GRAS
Solyc02g079940.3	-1.05014	0.000992343	0.0209732	Protein of unknown function (DUF1218)	Protein of unknown function DUF1218
Solyc09g092605.1	-1.48005	2.43488e-07	2.68373e-05	Cytochrome P450	Cytochrome P450
Solyc05g054650.1	-1.24289	0.00014908	0.0051194	C2H2-type zinc finger	Zinc finger, C2H2
Solyc12g006225.1	-1.52355	1.67027e-05	0.000918024	no_annotation
Solyc01g081210.3	-1.28636	3.10607e-05	0.00152704	no_annotation
Solyc01g095080.3	-1.49979	9.77192e-05	0.0036962	Aminotransferase class I and II	Aminotransferase, class I/classII
Solyc05g051860.3	-1.33329	8.77679e-05	0.00338876	zinc-finger of the FCS-type, C2-C2	Zf-FLZ domain
Solyc07g053225.1	-1.45603	0.000124545	0.00447826	no_annotation
Solyc12g049030.1	-3.06035	1.38189e-08	2.28469e-06	Fatty acid desaturase	Fatty acid desaturase domain
Solyc10g084560.2	-1.23241	0.000920682	0.0198683	Peptidase inhibitor I9	Peptidase S8 propeptide/proteinase inhibitor I9
Solyc07g055010.3	-1.57843	0.00100927	0.0212216	Heavy-metal-associated domain	Heavy metal-associated domain, HMA
Solyc07g056080.1	-1.21755	0.00199072	0.0347335	no_annotation
Solyc11g006140.1	-1.22188	2.19114e-06	0.000170801	DnaJ domain	DnaJ domain
Solyc11g012520.1	-1.00087	0.000105839	0.00390253	no_annotation
Solyc03g026360.1	-1.23284	0.00151918	0.0287048	LysM domain	LysM domain
Solyc05g048830.3	-1.05569	0.000897214	0.0195471	Myb-like DNA-binding domain	SANT/Myb domain
Solyc00g170200.1	-2.18304	2.12059e-11	7.90441e-09	no_annotation
Solyc05g009480.1	-1.13204	6.06308e-05	0.00260079	no_annotation
Solyc05g052680.1	-2.09649	9.37787e-08	1.21681e-05	Transferase family	Transferase
Solyc09g090970.3	-2.36452	0.00236705	0.0395492	Pathogenesis-related protein Bet v I family	Bet v I/Major latex protein
Solyc09g098080.3	-2.4431	0.00098402	0.0208403	UDP-glucoronosyl and UDP-glucosyl transferase	UDP-glucuronosyl/UDP-glucosyltransferase
Solyc10g055730.2	-1.05631	0.000167111	0.00554361	Transferase family	Transferase
Solyc12g062200.1	-3.61072	8.84157e-05	0.0033944	no_annotation
Solyc01g044240.3	-1.28657	5.92933e-05	0.00256992	no_annotation
Solyc02g031990.1	-1.43499	0.000607132	0.014853	VQ motif	VQ
Solyc06g065060.1	-2.24567	0.00138731	0.0268812	Berberine and berberine like	Berberine/berberine-like
Solyc08g078650.3	-1.58912	0.000778904	0.0177032	Mannosyltransferase putative	Alpha-mannosyltransferase
Solyc12g089050.2	-1.03514	0.00219996	0.0374286	Membrane bound O-acyl transferase family	Wax synthase domain
Solyc01g008390.2	-1.14793	0.00174304	0.0315655	Leucine rich repeat	Leucine-rich repeat
Solyc01g009330.1	-2.14936	0.000101312	0.00379708	U-box domain	U box domain
Solyc04g005610.3	-1.11951	0.00013755	0.00483689	No apical meristem (NAM) protein	NAC domain
Solyc06g072620.3	-1.07851	0.00236054	0.0394727	Sugar efflux transporter for intercellular exchange	SWEET sugar transporter
Solyc07g054790.1	-1.93364	1.94737e-06	0.000155032	Wound-induced protein	Protein of unknown function wound-induced
Solyc12g009510.1	-1.13468	0.00196161	0.0344012	Leucine rich repeat	Leucine-rich repeat
Solyc05g053330.3	-1.11983	0.000729945	0.0168901	Myb-like DNA-binding domain	SANT/Myb domain
Solyc06g062420.3	-1.62364	0.000104712	0.00387281	no_annotation
Solyc00g080750.3	-1.89706	2.31575e-07	2.59427e-05	Domain of unknown function (DUF4228)	Protein of unknown function DUF4228, plant
Solyc03g116245.1	-1.46599	0.00234874	0.0393073	Papain family cysteine protease	Peptidase C1A, papain C-terminal
Solyc03g119910.3	-1.73081	0.00056657	0.0141649	2OG-Fe(II) oxygenase superfamily	Oxoglutarate/iron-dependent dioxygenase
Solyc08g074690.3	-1.31502	0.000423606	0.0112491	Protein of unknown function (DUF_B2219)	Polyphenol oxidase, C-terminal
Solyc11g007500.2	-1.09131	2.66459e-05	0.00134218	no_annotation
Solyc11g017280.2	-1.06979	0.00084999	0.0188182	Leucine rich repeat	Leucine-rich repeat
Solyc12g096960.2	-1.14312	0.00134514	0.0263698	Pathogenesis-related protein Bet v I family	Bet v I/Major latex protein
Solyc03g116390.3	-1.80063	5.82284e-08	8.23269e-06	no_annotation
Solyc05g015850.3	-1.48531	0.00169583	0.0309584	WRKY DNA -binding domain	WRKY domain
Solyc06g008020.3	-1.15478	0.000708791	0.01655	HIT zinc finger	Zinc finger, HIT-type
Solyc04g005660.3	-1.15178	0.000396114	0.0107417	no_annotation
Solyc04g074020.2	-1.74937	6.55015e-08	9.07329e-06	Leucine rich repeat N-terminal domain	Leucine-rich repeat-containing N-terminal, plant-type
Solyc08g080620.1	-1.34434	0.00197845	0.0346524	Thaumatin family	Thaumatin
Solyc12g096630.2	-1.03906	0.00321869	0.0493172	Inosine-uridine preferring nucleoside hydrolase	Inosine/uridine-preferring nucleoside hydrolase domain
Solyc02g080120.2	-1.63896	0.00232897	0.0391363	2OG-Fe(II) oxygenase superfamily	Oxoglutarate/iron-dependent dioxygenase
Solyc00g136260.1	-1.97316	2.92661e-07	3.07684e-05	Ring finger domain	Zinc finger, RING-type
Solyc04g009910.3	-1.21479	1.7268e-05	0.000934065	Protein kinase domain	Protein kinase domain
Solyc12g098880.2	-1.18336	0.000125269	0.00448976	no_annotation
Solyc04g071600.3	-1.30544	4.92941e-05	0.0021988	ABA/WDS induced protein	ABA/WDS induced protein
Solyc07g007270.3	-1.3961	1.59584e-05	0.000889031	no_annotation
Solyc09g091670.3	-1.50292	0.00281009	0.0447976	ABC-transporter extracellular N-terminal	ABC-transporter extracellular N-terminal domain
Solyc03g119390.3	-1.55023	8.56802e-11	2.70235e-08	Helix-loop-helix DNA-binding domain	Myc-type, basic helix-loop-helix (bHLH) domain
Solyc07g005300.1	-1.42953	9.80167e-05	0.00370063	no_annotation
Solyc12g009780.1	-1.19552	4.5503e-06	0.000318853	Leucine Rich Repeat	Leucine-rich repeat
Solyc01g097570.2	-1.03702	0.000330799	0.00935407	no_annotation
Solyc02g070110.1	-2.84875	2.22571e-05	0.00116699	Berberine and berberine like	Berberine/berberine-like
Solyc01g109800.2	-1.14484	0.00219402	0.0373895	no_annotation
Solyc05g052670.1	-2.48181	2.98789e-16	4.08365e-13	Transferase family	Transferase
Solyc11g069020.2	-1.50348	8.19704e-09	1.44869e-06	NB-ARC domain	NB-ARC
Solyc02g077590.1	-3.38523	5.21893e-45	1.06993e-40	Homeobox domain	Homeobox domain
Solyc04g071150.3	-1.04958	0.000321757	0.00914886	Cytochrome P450	Cytochrome P450
Solyc04g074030.3	-1.91478	2.59697e-10	7.60578e-08	Leucine rich repeat N-terminal domain	Leucine-rich repeat-containing N-terminal, plant-type
Solyc01g080800.3	-1.15245	1.52986e-05	0.00086164	Peptidase of plants and bacteria	Uncharacterised protein family, basic secretory protein
Solyc11g011180.2	-1.22841	6.16822e-08	8.66127e-06	Leucine Rich repeat	Leucine-rich repeat
Solyc12g008830.2	-1.44535	3.5506e-06	0.000256306	GATA zinc finger	Zinc finger, GATA-type
Solyc04g080435.1	-1.14508	0.00139849	0.0270477	Myb-like DNA-binding domain	SANT/Myb domain
Solyc05g052890.3	-1.21606	5.80256e-05	0.0025203	no_annotation
Solyc02g076800.1	-1.0109	5.178e-05	0.00228292	Domain of unknown function (DUF4228)	Protein of unknown function DUF4228, plant
Solyc03g032060.1	-1.11086	5.19283e-05	0.00228292	Ring finger domain	Zinc finger, RING-type
Solyc01g080570.3	-1.40743	6.86399e-09	1.23722e-06	Inosine-uridine preferring nucleoside hydrolase	Inosine/uridine-preferring nucleoside hydrolase domain
Solyc11g044910.2	-1.65869	4.71222e-06	0.000328589	Glycosyl hydrolase family 3 N terminal domain	Glycoside hydrolase, family 3, N-terminal
Solyc12g006230.2	-1.77081	5.6664e-10	1.45209e-07	Ring finger domain	Zinc finger, RING-type
Solyc08g067360.3	-1.38602	6.79735e-08	9.29017e-06	WRKY DNA -binding domain	WRKY domain
Solyc12g006260.1	-1.83758	9.62362e-09	1.67198e-06	no_annotation
Solyc07g045180.3	-1.22581	3.37011e-12	1.50197e-09	B-box zinc finger	B-box-type zinc finger
Solyc08g029000.3	-1.51729	0.000246777	0.00752852	PLAT/LH2 domain	PLAT/LH2 domain
Solyc07g066330.3	-1.74352	1.37132e-11	5.30442e-09	No apical meristem (NAM) protein	NAC domain
Solyc01g005040.3	-1.11653	0.0002482	0.00754948	Domain of unknown function (DUF588)	Domain of unknown function DUF588
Solyc06g063060.3	-1.10075	5.02727e-06	0.000347017	Dormancy/auxin associated protein	Dormancy/auxin associated protein
Solyc05g012430.1	-1.70694	8.11159e-08	1.07288e-05	Leucine rich repeat	Leucine-rich repeat
Solyc12g009450.2	-1.22544	3.82331e-07	3.8235e-05	NB-ARC domain	NB-ARC
Solyc03g034000.3	-1.53073	7.74624e-12	3.24093e-09	Helix-loop-helix DNA-binding domain	Myc-type, basic helix-loop-helix (bHLH) domain
Solyc04g076220.3	-1.30619	4.32733e-11	1.50364e-08	Domain of unknown function (DUF296)	PPC domain
Solyc05g055540.2	-1.15144	8.55169e-06	0.000541877	Major Facilitator Superfamily	Major facilitator superfamily
Solyc07g054760.1	-1.78031	5.96942e-07	5.53752e-05	Wound-induced protein	Protein of unknown function wound-induced
Solyc09g090210.3	-1.10028	1.66701e-05	0.000918024	Protein tyrosine kinase	Serine-threonine/tyrosine-protein kinase catalytic domain
Solyc08g082680.3	-1.0013	0.000767694	0.0175109	Ring finger domain	Zinc finger, RING-type
Solyc07g054780.1	-1.76828	1.1882e-13	7.85782e-11	Wound-induced protein	Protein of unknown function wound-induced
Solyc01g095690.2	-1.03959	1.37512e-06	0.000114599	PPR repeat	Pentatricopeptide repeat
Solyc08g079900.3	-1.87042	3.43735e-07	3.47265e-05	Peptidase inhibitor I9	Peptidase S8 propeptide/proteinase inhibitor I9
Solyc05g051200.1	-1.41654	8.31407e-10	1.95916e-07	AP2 domain	AP2/ERF domain
Solyc07g006770.2	-1.19651	3.03873e-05	0.0015084	TMEM154 protein family	Transmembrane protein 154
Solyc07g052790.2	-1.0037	1.05668e-05	0.000626096	NB-ARC domain	NB-ARC
Solyc10g076550.1	-1.84868	1.50917e-10	4.54993e-08	Protein kinase domain	Protein kinase domain
Solyc04g025530.3	-1.55448	0.00029341	0.00849127	Pyridoxal-dependent decarboxylase conserved domain	Pyridoxal phosphate-dependent decarboxylase
Solyc04g074050.3	-1.75543	4.2547e-19	7.92961e-16	Protein kinase domain	Protein kinase domain
Solyc01g091030.3	-1.02069	6.86126e-05	0.00284167	Auxin responsive protein	Small auxin-up RNA
Solyc02g085910.3	-3.03679	1.74222e-24	5.95287e-21	Protein of unknown function DUF260	Lateral organ boundaries, LOB
Solyc08g067970.3	-1.11093	4.75366e-07	4.61871e-05	zinc-finger of the FCS-type, C2-C2	Zf-FLZ domain
Solyc06g061240.3	-1.08444	5.15103e-10	1.33672e-07	PLATZ transcription factor	Protein of unknown function DUF597
Solyc01g008620.3	-2.49883	1.20726e-14	9.90002e-12	Glycosyl hydrolases family 17	Glycoside hydrolase family 17
Solyc01g067020.3	-1.16504	4.78396e-10	1.27371e-07	Protein kinase domain	Protein kinase domain
Solyc03g006550.3	-1.05762	3.096e-05	0.00152575	Terpene synthase, N-terminal domain	Terpene synthase, N-terminal domain
Solyc12g089190.1	-1.27366	2.55384e-06	0.000194633	Myb-like DNA-binding domain	SANT/Myb domain
Solyc09g092260.3	-2.1018	1.086e-09	2.50158e-07	DnaJ domain	DnaJ domain
Solyc12g008800.2	-1.41996	7.54236e-16	8.59033e-13	Myb-like DNA-binding domain	SANT/Myb domain
Solyc08g080670.1	-1.49302	2.08915e-07	2.39272e-05	Thaumatin family	Thaumatin
Solyc01g091700.3	-1.16902	2.28205e-07	2.57057e-05	no_annotation
Solyc03g096540.3	-2.20856	3.51102e-15	3.27179e-12	PLAT/LH2 domain	PLAT/LH2 domain
Solyc04g007000.1	-1.80089	3.15101e-29	1.61497e-25	AP2 domain	AP2/ERF domain
Solyc05g006340.3	-1.15977	6.53288e-13	3.43412e-10	WD domain, G-beta repeat	WD40 repeat
Solyc07g042510.3	-1.46994	1.05485e-08	1.80212e-06	Inhibitor of apoptosis-promoting Bax1	Bax inhibitor 1-related
Solyc09g075920.1	-1.10278	5.28017e-05	0.00231301	D-mannose binding lectin	Bulb-type lectin domain
Solyc07g054580.3	-1.07498	4.27044e-12	1.86273e-09	GH3 auxin-responsive promoter	GH3 family
Solyc08g016270.2	-1.13498	2.64331e-06	0.000199965	Leucine rich repeat	Leucine-rich repeat
Solyc12g088840.1	-1.0334	0.000483095	0.0124852	EF-hand domain	EF-hand domain
Solyc06g073165.1	-1.05243	0.000451881	0.0118466	BURP domain	BURP domain
Solyc04g074000.3	-1.64435	4.9719e-14	3.51479e-11	Protein tyrosine kinase	Serine-threonine/tyrosine-protein kinase catalytic domain
Solyc12g096570.1	-2.52864	3.3971e-24	9.94914e-21	no_annotation
Solyc04g077860.3	-1.06039	2.54645e-05	0.00128583	Alpha/beta hydrolase family	Alpha/beta hydrolase fold-1
Solyc08g077730.3	-1.2225	4.92174e-07	4.72021e-05	MORN repeat	MORN motif
Solyc03g096550.3	-1.81504	2.72358e-14	2.068e-11	PLAT/LH2 domain	PLAT/LH2 domain
Solyc05g053610.2	-1.27193	3.53741e-08	5.21729e-06	ABC-2 type transporter	ABC-2 type transporter
Solyc02g037495.1	-1.0772	4.8472e-07	4.68737e-05	AMP-binding enzyme C-terminal domain	AMP-binding enzyme C-terminal domain
Solyc03g098740.1	-1.74313	0.000230785	0.00716765	Trypsin and protease inhibitor	Proteinase inhibitor I3, Kunitz legume
Solyc09g008830.3	-1.48165	6.56807e-16	7.92071e-13	no_annotation
Solyc04g011750.3	-2.28379	1.39195e-12	6.9601e-10	no_annotation
Solyc03g043740.3	-1.24161	2.27584e-08	3.53462e-06	no_annotation
Solyc03g031890.3	-1.42553	9.84408e-12	3.97302e-09	no_annotation
Solyc06g051680.1	-1.30305	1.87105e-12	8.92056e-10	Protein of unknown function (DUF1313)	Protein of unknown function DUF1313
Solyc04g054260.3	-1.30362	1.36526e-13	8.74665e-11	Cytochrome P450	Cytochrome P450
Solyc10g083290.4	-1.23861	8.24566e-16	8.89707e-13	Glycosyl hydrolases family 32 N-terminal domain	Glycosyl hydrolase family 32, N-terminal
Solyc01g097240.3	-1.25845	0.00179901	0.0322109	Barwin family	Barwin domain
Solyc03g025670.3	-1.92791	2.46829e-05	0.00125877	PAR1 protein	PAR1
Solyc08g068870.3	-1.64134	8.18731e-13	4.1962e-10	Xylanase inhibitor N-terminal	Xylanase inhibitor, N-terminal
Solyc01g009430.3	-1.88686	6.60469e-25	2.70805e-21	no_annotation
Solyc02g062140.2	-1.02876	6.42494e-16	7.92071e-13	Armadillo/beta-catenin-like repeat	Armadillo
Solyc04g039670.3	-6.49648	7.27839e-07	6.48758e-05	ATP-grasp domain	ATP-grasp fold, succinyl-CoA synthetase-type
Solyc06g068500.3	-1.97131	1.53224e-08	2.47342e-06	DnaJ domain	DnaJ domain
Solyc07g042190.3	-1.20229	3.80808e-11	1.34602e-08	zinc-finger of the FCS-type, C2-C2	Zf-FLZ domain
Solyc08g065940.3	-1.0828	1.23984e-07	1.54987e-05	Zinc finger C-x8-C-x5-C-x3-H type (and similar)	Zinc finger, CCCH-type
Solyc04g009900.3	-1.27079	5.87514e-21	1.20446e-17	Protein kinase domain	Protein kinase domain
Solyc07g054730.1	-1.31235	2.76846e-13	1.62161e-10	Wound-induced protein	Protein of unknown function wound-induced
Solyc09g010000.3	-1.00486	2.96974e-18	4.68327e-15	2OG-Fe(II) oxygenase superfamily	Oxoglutarate/iron-dependent dioxygenase
Solyc01g005470.3	-1.08196	0.000160735	0.00540201	PLAC8 family	PLAC8 motif-containing protein
Solyc08g079870.3	-1.05174	7.80203e-11	2.57983e-08	PA domain	PA domain
Solyc00g174340.2	-2.88767	5.6884e-07	5.3741e-05	Cysteine-rich secretory protein family	CAP domain
Solyc02g077040.4	-1.26881	2.81213e-12	1.28114e-09	Papain family cysteine protease	Peptidase C1A, papain C-terminal
Solyc01g095700.3	-1.24569	1.8617e-23	4.77083e-20	Polyketide cyclase / dehydrase and lipid transport	Polyketide cyclase/dehydrase
Solyc01g087800.2	-1.02638	3.55832e-05	0.00169649	Peptidase inhibitor I9	Peptidase S8 propeptide/proteinase inhibitor I9
Solyc02g082920.3	-1.10734	0.000276436	0.00819384	Chitinase class I	Glycoside hydrolase, family 19, catalytic
Solyc12g009560.2	-1.14496	2.13337e-18	3.64468e-15	F-box domain	F-box domain
Solyc10g080610.1	-1.38844	1.90154e-09	3.85975e-07	Kelch motif	Kelch repeat type 1
Solyc08g078950.3	-1.06163	6.00321e-17	8.79084e-14	POT family	Proton-dependent oligopeptide transporter family
Solyc01g108910.3	-1.06077	8.23986e-11	2.64026e-08	no_annotation

## Sheet: Transcription factors
ID gene	Annotation	Type of Nucleic acid binding transcription factor activity	Log Fold Change	PValue	FDR	Details
Up-regulated
Solyc07g061760.2	Ankyrin repeats (3 copies)	Ankyrin repeat-containing domain	2.29639	0.000357037	0.00991817	Transcription Factor Binding
Solyc08g014570.3	PGG domain	Ankyrin repeat-containing domain	1.06541	7.74039e-06	0.00050217	Ankyrin repeat family protein
Solyc06g076050.3	Ankyrin repeat	Ankyrin repeat-containing domain	1.03697	8.38789e-06	0.000534038	Ankyrin repeat domain-containing protein 28
Solyc05g052570.3	Ankyrin repeats (3 copies)	Ankyrin repeat-containing domain	1.11511	1.78268e-06	0.00014332	Tomato Zinc finger transcription factor 39.
Solyc05g013540.1	AP2 domain	AP2/ERF domain	1.07121	0.000155324	0.00528279	Tomato AP2-domain Ethylene-responsive transcription factor. LFS is a modulator of auxin signaling at the shoot apical meristem. It is induced by auxin and expresses transiently at initiating leaf and leaflet primordia, largely overlapping with auxin response maxima.
Solyc02g090770.1	AP2 domain	AP2/ERF domain	2.79234	0.000115863	0.00421153	Ethylene responsive transcription factor 2b. Pathogenesis-related transcriptional factor and ERF, DNA-binding. Potential Arabiodpsis RRTF1, Involved in retarding programmed cell death under salt stress due to the regulation of processes participating in ROS inhibition.
Solyc08g080290.3	AP2 domain	AP2/ERF domain	2.58438	0.000149943	0.00514044	Ethylene-responsive transcription factor 1
Solyc08g007830.1	AP2 domain	AP2/ERF domain	4.47713	0.000281749	0.00826344	Ethylene-responsive transcription factor 10. 70% Homolog to Arabiodpsis CBF4 (At5g51990). Transcription factor CBF4 is a regulator of drought adaptation in Arabidopsis.
Solyc06g035700.1	AP2 domain	AP2/ERF domain	3.41411	0.000162747	0.005434	Ethylene-responsive transcription factor 1
Solyc08g007820.1	AP2 domain	AP2/ERF domain	3.02261	6.28645e-05	0.00267939	Ethylene-responsive transcription factor 10. 70% Homolog to Arabiodpsis DREB1a (AT4G25480) Involved in water deprivation and other abiotic stresses
Solyc10g050970.1	AP2 domain	AP2/ERF domain	3.00644	0.0015329	0.0288842	Sl-ERF.D.4 is a part of the 28 member ERF gene family in tomato. They are responsible for modulating the transcription of ethylene-regulated genes
Solyc01g108240.3	AP2 domain	AP2/ERF domain	4.21683	0.000276706	0.00819384	Tomato c This gene is expressed as a drought responsive protein in drought-tolerant genotypes (Gong et al., 2010; JXB)
Solyc10g086530.1	GRAS domain family	GRAS domain	1.09943	6.48291e-07	5.8808e-05	Transcription factor GRAS. Potentially involved in stress response of roots.
Solyc11g012510.2	GRAS domain family	GRAS domain	1.27692	1.98719e-05	0.00105412	Tomato GRAS1. 68% homolog to At5g48150 (PAT1), involved in phytochrome A signal transduction.
Solyc12g005340.2	GRAS domain family	GRAS domain	1.77063	1.24943e-06	0.000104549	GRAS family transcription factor. 67% homolog to At5g48150 (PAT1), involved in phytochrome A signal transduction.
Solyc08g080540.3	HSF-type DNA-binding	HSF-type DNA binding	1.64238	0.000110511	0.00403129	SolycHsfB2b
Solyc02g089200.3	SRF-type transcription factor (DNA-binding and dimerisation domain)	MADS-box	1.94758	4.67682e-10	1.26157e-07	TM29 belongs to the SEPALLATA (SEP) subfamily of the MADS-box gene family. Sequence-specific DNA binding transcription factor activity
Solyc05g015750.3	SRF-type transcription factor (DNA-binding and dimerisation domain)	MADS-box	1.67378	1.9059e-05	0.00102018	Tomato SEPALLATA3. Sequence-specific DNA binding transcription factor activity
Solyc01g093960.3	SRF-type transcription factor (DNA-binding and dimerisation domain)	MADS-box	1.04322	0.000572186	0.0142705	MADS box transcription factor. Homolog to Sepallata 1 (AtSEP1)
Solyc06g059970.3	SRF-type transcription factor (DNA-binding and dimerisation domain)	MADS-box	1.02911	0.000764863	0.0175005	Tomato TPI belongs to the APETALA3/PISTILLATA (AP3/PI) subfamily of the MADS-box gene family.
Solyc02g071730.3	SRF-type transcription factor (DNA-binding and dimerisation domain)	MADS-box	1.08676	2.81894e-06	0.000211689	Tomato TAG1 belongs to the AGAMOUS (AG) subfamily of the MADS-box gene family.
Solyc08g067230.3	K-box region	MADS-box/K-box	2.25251	2.16968e-07	2.4575e-05	DNA binding. 75% Homolog to Arabidopsis PISTILLATA: Floral homeotic gene encoding a MADS domain transcription factor. Required for the specification of petal and stamen identities.
Solyc04g081000.3	K-box region	MADS-box/K-box	1.42525	9.29997e-08	1.21439e-05	a MADS-box trascription factor ortholog to the APETALA3 (AP3) gene in Arabidopsis thaliana and DEFICIENS (DEF) in Antirrhinum majus
Solyc05g015840.3	SBP domain	SBP-box	1.16969	0.000213047	0.00671951	Tomato Squamosa promoter binding protein 13 (SylSBP13), involved in different aspects of plant development.
Solyc10g011910.3	WRKY DNA -binding domain	Zinc finger domain	1.84116	0.00234094	0.0392088	SlWRKY25 is a member of WRKY transcription factor gene family which has been implicated in multiple biological processes in plants, including drought
Solyc03g121400.1	Dof domain, zinc finger	Zinc finger domain	1.09639	2.34768e-12	1.09386e-09	SlDof14 belongs to the DNA binding of one finger gene family which encode single zinc finger proteins. 80% Homolog to AtDOF1 (At1g51700) up-regulated by drought stress and down-regulated by ABA
Solyc06g053640.1	Ring finger domain	Zinc finger domain	1.85054	3.70432e-07	3.72266e-05	Metal ion binding
Solyc10g009550.3	WRKY DNA -binding domain	Zinc finger domain	1.40146	0.000138839	0.0048435	WRKY transcription factor 42. Assayed for response to water deprivation (solgenomics). 85% Homolog to AtWRKY75 involved in senescence
Solyc08g008280.3	WRKY DNA -binding domain	Zinc finger domain	1.28564	3.64118e-05	0.00172497	Tomato WRKY transcription factor 53. Assayed for response to water deprivation.
Solyc04g015360.3	GATA zinc finger	Zinc finger domain	1.04446	2.42711e-07	2.68373e-05	Tomato GATA transcription factor 9
Solyc06g075780.2	C2H2-type zinc finger	Zinc finger domain	1.49103	8.28136e-06	0.00053055	Cys2/His2 zinc-finger transcription factor. 80% homolog to AtZAT12 (AT5G59820) which expression is activated at the transcriptional level during different abiotic stresses (including drought) and in response to a wound-induced systemic signal (Davletova et al., 2005. Plant Physiology)
Down-regulated
Solyc05g051200.1	AP2 domain	AP2/ERF domain	-1.41654	8.31407e-10	1.95916e-07	ethylene-responsive factor 1. Tomato TERF1 modulates ethylene response and enhances osmotic stress (salinity) tolerance by activating expression of downstream genes (Huang et al., 2004; FEBS letters)
Solyc04g007000.1	AP2 domain	AP2/ERF domain	-1.80089	3.15101e-29	1.61497e-25	ethylene response DNA binding factor 3. 81% homolog to AT3G25730, EFD3 involved in flowering. May be involved in the regulation of gene expression by stress factors and by components of stress signal transduction pathways (By similarity).
Solyc03g119390.3	Helix-loop-helix DNA-binding domain	bHLH domain	-1.55023	8.56802e-11	2.70235e-08	Tomato bHLH transcription factor 026, it has important role in physiological, developmental and metabolic processes. 85% homolog to At1g73830 (BEE3) BR enhanced expression 3 (Positive regulator of brassinosteroid signaling)
Solyc03g034000.3	Helix-loop-helix DNA-binding domain	bHLH domain	-1.53073	7.74624e-12	3.24093e-09	bHLH transcription factor 020
Solyc12g049320.2	GRAS domain family	GRAS domain	-1.34579	0.000159398	0.00537472	Transcription factor GRAS
Solyc02g077590.1	Homeobox domain	HD-Zip domain	-1.34579	0.000159398	0.00537472	Homeobox-leucine zipper-like protein. 77% homolog to At3g61890 (ATHB-12) that has an essential functions in the primary response to drought, as mediators of a negative feedback effect on ABA signalling in the plant response to water deficit (Valdés et al., 2012; Plant Mol Biol)
Solyc05g048830.3	Myb-like DNA-binding domain	Myb domain	-1.05569	0.000897214	0.0195471	MYB transcription factor. 73% homolog to AtMYB17
Solyc05g053330.3	Myb-like DNA-binding domain	Myb domain	-1.11983	0.000729945	0.0168901	MYB transcription factor. 81% homolog to At5g49620 (AtMYB78). Response to ABA. Required for biotic and abiotic stress, including water depravation and oxidative stress.
Solyc12g089190.1	Myb-like DNA-binding domain	Myb domain	-1.27366	2.55384e-06	0.000194633	Myb-like DNA-binding domain. Transcription factor
Solyc12g008800.2	Myb-like DNA-binding domain	Myb domain	-1.41996	7.54236e-16	8.59033e-13	Myb-like DNA-binding domain. 76% homolog to At5g47390 (Myb-like transcription factor) involved in senescence and leaf expansion
Solyc04g076220.3	Domain of unknown function (DUF296)	PPC domain	-1.30619	4.32733e-11	1.50364e-08	AT-hook motif nuclear localized protein 17. Transcription factor that specifically binds AT-rich DNA sequences related to the nuclear matrix attachment regions (MARs).
Solyc05g006340.3	WD domain, G-beta repeat	WD domain	-1.15977	6.53288e-13	3.43412e-10	Transcription factor.
Solyc11g006450.2	Ring finger domain	Zinc finger domain	-1.22225	0.00212616	0.0365674	Ring/U-box
Solyc05g054650.1	C2H2-type zinc finger	Zinc finger domain	-1.24289	0.00014908	0.0051194	Zinc finger, C2H2
Solyc05g051860.3	zinc-finger of the FCS-type, C2-C2	Zinc finger domain	-1.33329	8.77679e-05	0.00338876	zinc-finger of the FCS-type, C2-C2
Solyc05g015850.3	WRKY DNA -binding domain	Zinc finger domain	-1.48531	0.00169583	0.0309584	Tomato WRKY transcription factor 75. SlWRKY75 is a member of WRKY transcription factor gene family which has been implicated in multiple biological processes in plants. It has the C2H2 Zinc-finger domain, including water deprivation. 86% homolog to AT5G13080 (AtWRKY75) involved in Pi response.
Solyc06g008020.3	HIT zinc finger	Zinc finger domain	-1.15478	0.000708791	0.01655	Zinc finger, HIT-type
Solyc00g136260.1	Ring finger domain	Zinc finger domain	-1.97316	2.92661e-07	3.07684e-05	Zinc finger, C3HC4 RING-type
Solyc12g008830.2	GATA zinc finger	Zinc finger domain	-1.44535	3.5506e-06	0.000256306	GATA transcription factor 20. 86% homolog to At5g5686 (GNC), involved in carbon metabolim. Involved in chlorophyll biosiynthesis and chloroplast. Regulated by auxin and cytokinin.
Solyc03g032060.1	Ring finger domain	Zinc finger domain	-1.11086	5.19283e-05	0.00228292	Zinc finger, C3HC4 RING-type. 70% homolog to At1g20823, involved in plant defense, response to cold and phosphate transport.
Solyc12g006230.2	Ring finger domain	Zinc finger domain	-1.77081	5.6664e-10	1.45209e-07	Zinc finger, C3HC4 RING-type
Solyc08g067360.3	WRKY DNA -binding domain	Zinc finger domain	-1.38602	6.79735e-08	9.29017e-06	WRKY transcription factor 45. response to water deprivation (IEP Gong et al., 2010)
Solyc07g045180.3	B-box zinc finger	Zinc finger domain	-1.22581	3.37011e-12	1.50197e-09	CONSTANS-like zinc finger protein
Solyc08g082680.3	Ring finger domain	Zinc finger domain	-1.0013	0.000767694	0.0175109	Ring H2 finger protein
Solyc08g067970.3	zinc-finger of the FCS-type, C2-C2	Zinc finger domain	-1.11093	4.75366e-07	4.61871e-05	zinc-finger of the FCS-type, C2-C2
Solyc06g061240.3	PLATZ transcription factor	Zinc finger domain	-1.08444	5.15103e-10	1.33672e-07	Zinc-binding family protein
Solyc08g065940.3	Zinc finger C-x8-C-x5-C-x3-H type (and similar)	Zinc finger domain	-1.0828	1.23984e-07	1.54987e-05	Zinc finger, CCCH-type. 75% homolog At2g19810 endoding for Oxidation-related Zinc Finger 1 (OZF1), a plasma membrane protein involved in oxidative stress.

## Sheet: Signaling
ID gene	Annotation			Log Fold Change	PValue	FDR	Details
Up-regulated
Solyc11g072930.2	Carbohydrate-binding protein of the ER	Malectin-like carbohydrate-binding domain	RPK	1.73891	0.000420433	0.0112084	Receptor-like kinase.
Solyc06g062450.3	Carbohydrate-binding protein of the ER	Malectin-like carbohydrate-binding domain	RPK	1.43887	6.30626e-05	0.00268226	Receptor protein kinase-like
Solyc02g094010.2	Protein kinase domain	Protein kinase domain	RPK	1.57697	0.000610062	0.0149069	Cell wall macromolecule catabolic process
Solyc09g014590.3	Leucine Rich Repeat	Leucine-rich repeat	RPK	3.1241	3.6433e-05	0.00172497	Polygalacturonase inhibitor protein. Involved in plant defense response
Solyc10g006690.3	Protein tyrosine kinase	Serine-threonine/tyrosine-protein kinase catalytic domain	RPK	1.00431	0.000787503	0.0178393	S-locus receptor kinase-18. S-locus glycoprotein.
Solyc06g007190.3	Protein phosphatase 2C	PPM-type phosphatase domain	ILKAP	2.03566	0.002068	0.0358074	Integrin-linked kinase-associated serine/threonine phosphatase 2C
Solyc12g009550.1	Leucine rich repeat	Leucine-rich repeat	RPK	1.06853	4.15945e-05	0.00190767	Tomato Receptor-like protein kinase 2
Solyc01g005730.3	Leucine rich repeat	Leucine-rich repeat	RPK	1.14508	0.00144663	0.027727	Leucine-rich repeat receptor-like protein kinase PEPR2
Solyc08g077630.3	Protein kinase domain	Protein kinase domain	RPK	1.54082	7.13494e-08	9.62325e-06	ATP binding / serine-threonine kinase
Solyc01g098690.2	Leucine rich repeat N-terminal domain	Leucine-rich repeat-containing N-terminal, plant-type	RPK	1.22628	8.8814e-05	0.00339697	Leucine-rich repeat receptor protein kinase EXS
Solyc05g053010.1	Protein kinase domain	Protein kinase domain	RPK	1.59533	0.000156407	0.00529999	Legume lectin. Potentially involved in defense
Solyc07g064820.1	Protein kinase domain	Protein kinase domain	MAPKKK	1.01886	0.00136816	0.0266622	SlMAPKKK59 is a part of the MAPKKK gene family known to be involved in the response to various biotic and abiotic stresses in plants
Solyc11g020230.1	Protein kinase domain	Protein kinase domain	RPK	1.04942	5.75728e-09	1.06333e-06	Receptor-like kinase
Solyc02g064980.1	Protein kinase domain	Protein kinase domain	MAPKKK	3.15064	0.00112	0.0230533	MAP kinase kinase kinase (SlMAPKKK14). SlMAPKKK14 is a part of the MAPKKK gene family known to be involved in the response to various biotic and abiotic stresses in plants, including drought (Wu et al., 2014. PloS One)
Solyc02g090970.1	Protein kinase domain	Protein kinase domain	MAPKKK	3.05384	0.0011858	0.0240933	MAP kinase kinase kinase 21 (SlMAPKKK21). SlMAPKKK21 is a part of the MAPKKK gene family known to be involved in the response to various biotic and abiotic stresses in plants, including drought (Wu et al., 2014. PloS One)
Solyc08g077560.3	Protein tyrosine kinase	Serine-threonine/tyrosine-protein kinase catalytic domain	RPK	1.42057	2.6531e-08	4.02897e-06	ATP binding / serine-threonine kinase
Solyc04g074270.3	Leucine rich repeat	Leucine-rich repeat	RPK	1.08049	7.73465e-05	0.003091	Phosphatase 1 regulatory subunit 7
Solyc02g089900.1	LysM domain	LysM domain	RPK	1.07189	2.23854e-05	0.00117047	Receptor-like kinase. Serine/threonine protein kinase. Involved in defense
Solyc06g005170.3	Protein kinase domain	Protein kinase domain	MAPK	1.64772	9.92778e-10	2.31283e-07	Tomato mitogen-activated protein kinase 3 (mpk3). MAPK3 is a member of the Mitogen-activated protein kinase gene family of tomato. It plays an important role in mediating responses to biotic and abiotic stresses, including osmotic stress (IEP; solgenomics)
Solyc09g018280.1	NAF domain	NAF domain	CDPK	1.13688	0.00077139	0.0175519	Calcium/calmodulin-dependent protein kinase type 1. 71% Homolog to AT5G01820 (CIPK14), response to diferent abiotic stresses, including ABA response, salt and water deprivation (QIN et al., 2008; Sci China Ser C-Life Sci)
Down-regulated
Solyc06g006020.2	Leucine Rich Repeat	Leucine-rich repeat	RPK	-1.31107	0.000421472	0.0112216	transmembrane receptor protein serine/threonine kinase
Solyc12g009510.1	Leucine rich repeat	Leucine-rich repeat	RPK	-1.13468	0.00196161	0.0344012	transmembrane receptor protein serine/threonine kinase
Solyc11g017280.2	Leucine rich repeat	Leucine-rich repeat	RPK	-1.06979	0.00084999	0.0188182	Serine/threonine protein kinase
Solyc04g074020.2	Leucine rich repeat N-terminal domain	Leucine-rich repeat-containing N-terminal, plant-type	RPK	-1.74937	6.55015e-08	9.07329e-06	Serine/threonine protein kinase. 67% homolog to At4g08850 (AtMIK2), involved in cell wall intefrity (Van der Does et al., 2017; Plos Genet)
Solyc04g009910.3	Protein kinase domain	Protein kinase domain	CDPK	-1.21479	1.7268e-05	0.000934065	Calcium-dependent protein kinase 2. Serine/threonine protein kinase
Solyc12g009780.1	Leucine Rich Repeat	Leucine-rich repeat	RPK	-1.19552	4.5503e-06	0.000318853	Leucine-rich repeat
Solyc04g074030.3	Leucine rich repeat N-terminal domain	Leucine-rich repeat-containing N-terminal, plant-type	RPK	-1.91478	2.59697e-10	7.60578e-08	Receptor protein kinase-like protein
Solyc11g011180.2	Leucine Rich repeat	Leucine-rich repeat	RPK	-1.22841	6.16822e-08	8.66127e-06	Leucine-rich repeat receptor protein kinase EXS
Solyc05g012430.1	Leucine rich repeat	Leucine-rich repeat	RPK	-1.70694	8.11159e-08	1.07288e-05	Leucine-rich repeat receptor-like protein kinase
Solyc09g090210.3	Protein tyrosine kinase	Serine-threonine/tyrosine-protein kinase catalytic domain	RPK	-1.10028	1.66701e-05	0.000918024	Serine/threonine protein kinase
Solyc07g006770.2	TMEM154 protein family	Transmembrane protein 154	RPK	-1.19651	3.03873e-05	0.0015084	LRR receptor-like serine/threonine-protein kinase FEI 1
Solyc10g076550.1	Protein kinase domain	Protein kinase domain	RPK	-1.84868	1.50917e-10	4.54993e-08	Receptor-like protein kinase At3g21340
Solyc04g074050.3	Protein kinase domain	Protein kinase domain	RPK	-1.75543	4.2547e-19	7.92961e-16	Receptor protein kinase-like protein
Solyc01g067020.3	Protein kinase domain	Protein kinase domain	RPK	-1.16504	4.78396e-10	1.27371e-07	transmembrane receptor protein serine/threonine kinase activity
Solyc09g075920.1	D-mannose binding lectin	Bulb-type lectin domain	RPK	-1.10278	5.28017e-05	0.00231301	68% homolog to at5g60900 (RLK1. Receptor-like protein kinase 1).
Solyc08g016270.2	Leucine rich repeat	Leucine-rich repeat	RPK	-1.13498	2.64331e-06	0.000199965	Receptor-like protein kinase 2
Solyc04g074000.3	Protein tyrosine kinase	Serine-threonine/tyrosine-protein kinase catalytic domain	RPK	-1.64435	4.9719e-14	3.51479e-11	Leucine-rich repeat receptor-like protein kinase
Solyc08g077730.3	MORN repeat	MORN motif	PIPK	-1.2225	4.92174e-07	4.72021e-05	1-phosphatidylinositol-4-phosphate 5-kinase-like protein (structural constituent of cuticle)
Solyc04g009900.3	Protein kinase domain	Protein kinase domain	PPCK	-1.27079	5.87514e-21	1.20446e-17	Phosphoenolpyruvate carboxylase kinase (AF203481). Signal transduction
Calcium related signal proteins
Up-regulated
Solyc02g092450.3	E1-E2 ATPase	P-type ATPase, A domain	PM-CA-ATPase	1.28321	0.00117142	0.0238484	ATPase, P-type, calcium-transporting, PMCA-type. 75% Homolog to AtACA7 (AT2G22950; auto-regulated Ca2 -ATPase 7)
Solyc02g064680.3	E1-E2 ATPase	P-type ATPase, A domain	PM-CA-ATPase	1.86639	6.73818e-08	9.2711e-06	Calcium-transporting ATPase 1
Solyc01g099370.3	C2 domain	C2 domain	CaLB	1.6077	3.25378e-05	0.00158446	SRC2 homolog. C2 membrane targeting protein. 76% homolog (4% covery; p value 0.006) to Arabidopsis thaliana Calcium-dependent lipid-binding (CaLB domain) family protein (AT4G15755), partial mRNA (involved in hypoxia)
Solyc08g008370.3	Development and cell death domain	Development/cell death domain	CaLB	1.66338	2.26844e-10	6.73989e-08	Development/cell death domain (Hypoxia)
Solyc03g113980.3	Calmodulin binding protein-like	CALMODULIN-BINDING PROTEIN60	CLM	1.05536	0.00149968	0.0283887	Calmodulin binding protein-like
Solyc06g053930.3	EF-hand domain pair	EF-hand domain	CaM	1.04226	0.0011077	0.0228231	Calmodulin
Solyc03g097100.1	EF-hand domain pair	EF-hand domain	CLM	1.10516	0.00184944	0.0328841	Calmodulin. Flagellar calcium-binding protein (calflagin). 72% Homolog to At3g03000 Calmodulin like protein localized in the plant vacuolar compartment with a function of binding and modifying the activity of a tonoplast transporter (AtNHX1) from within the vacuole in a Ca+2- and pH-dependent manner
Solyc11g071740.2	EF-hand domain pair	EF-hand domain	CLM	2.67164	0.000166585	0.0055351	Tomato Calmodulin-like protein
Solyc03g118810.1	EF-hand domain pair	EF-hand domain	CaM	1.38393	2.41056e-06	0.000185786	Calmodulin (calcium ion binding)
Solyc03g119250.3	Calmodulin binding protein-like	CALMODULIN-BINDING PROTEIN60	CLM	1.99551	2.77897e-09	5.40514e-07	Calmodulin binding protein-like
Down-regulated
Solyc12g088840.1	EF-hand domain	EF-hand domain	CaM	-1.0334	0.000483095	0.0124852	calcium ion binding

## Sheet: EPS-related genes
Gene ID	Annotation		Log Fold Change	PValue	FDR	Details
Polyamine biosynthesis related genes
Solyc10g054440.2	Pyridoxal-dependent decarboxylase, pyridoxal binding domain	SlADC1	1.4594	1.00533e-08	1.73196e-06	Tomato arginine decarboxylase 1 (ADC1). Response to several abiotic stresses, including osmotic stress (IEA; solgenomics)
Solyc02g089610.2	Adenosylmethionine decarboxylase	SlSAMDC2	1.39536	6.04741e-05	0.00260079	Tomato S-adenosylmethionine decarboxylase 2 (SAMDC2)
Solyc02g089615.1	S-adenosyl-l-methionine decarboxylase leader peptide		1.3132	0.000103657	0.00384977	Tomato S-adenosyl-l-methionine decarboxylase
Drought responsive genes inducible by glutamine
Solyc08g007820.1	AP2/ERF domain	SlDREB1a-like	3.02261	6.28645e-05	0.00267939	Tomato ethylene-responsive transcription factor 10. 70%and 87% homolog to Arabiodpsis DREB1a (At4g25480) and rice OsDREB1A (Os09g0522200), respectivetly. Involved in water deprivation and other abiotic stresses
Solyc03g080090.3	No apical meristem (NAM) protein	Nam-like protein 1	1.07762	5.85749e-07	5.50846e-05	Tomato Nam-like protein 1. This protein is drought responsive in drought tolerant genotypes (Gong et al., 2010; JXB)
Serine and ethanolamine related genes
Solyc08g068600.3	Pyridoxal phosphate-dependent decarboxylase conserved domain		1.19661	0.00154277	0.0290168	Pyridoxal phosphate-dependent decarboxylase. 67% Homolog to At1g43710 involved to ethanolamine regulation in plant growth and development.
Solyc07g008300.2	Aromatic-ring-hydroxylating dioxygenase, alpha subunit, C-terminal domain	CMO	2.28084	0.002566	0.0419501	Tomato choline monooxygenase implied in the first step of glycine betaine biosynthesis
Jasmonic acid related genes
Solyc02g094110.1	Cytochrome P450		1.52584	0.000307473	0.00881213	CYP94B family. Involved in Jasmonic acid response
Solyc04g079730.1	Cytochrome P450	AOS	2.68705	0.00192347	0.0339793	Allene oxide synthase. Involved in Jasmonic acid biosythesis
Solyc03g122340.3	Lipoxygenase	LOXD	1.95625	0.000248177	0.00754948	Tomato lipoxygenase D, involved in Jasmonic acid biosynthesis (also in lateral root primordium)
Solyc08g036620.3	Divergent CCT motif		4.24379	0.00124346	0.0249922	Protein TIFY 5A. Repressor of jasmonate responses
Solyc12g009220.2	Tify domain	JAZ1	2.5671	0.000963224	0.0205271	Tomato jasmonate ZIM-domain protein 1
Solyc03g122190.3	Divergent CCT motif	JAZ2	2.33243	0.000891164	0.0194773	Tomato jasmonate ZIM domain 2
Solyc07g054580.3	GH3 auxin-responsive promoter		-1.07498	4.27044e-12	1.86273e-09	Tomato jasmonate-amino synthetase activity.

## Sheet: Molecular function (up)
Gene ID	Annotation	Molecular function		Log Fold Change	PValue	FDR	Details
Solyc12g044190.2	NB-ARC domain	ADP binding		3.31744	1.36801e-09	2.95836e-07	Disease resistance protein.
Solyc12g098930.2	Mitochondrial branched-chain alpha-ketoacid dehydrogenase kinase	ATP binding		1.44346	0.00315184	0.0485812
Solyc04g056380.3	Putative adipose-regulatory protein (Seipin)	ATP binding		1.19878	0.000589933	0.0145713	Genomic DNA chromosome 5 P1 clone MQK4. Adipose-regulatory protein, Seipin
Solyc06g076040.3	U-box domain	ATP binding	ATPase activity	1.20553	2.79472e-09	5.40514e-07	Tomato U-box domain-containing protein. Armadillo-like helical
Solyc02g087540.2	Domain associated at C-terminal with AAA	ATPase activity		1.68558	0.000136091	0.00481035	Cell division AAA ATPase family protein
Solyc02g092450.3	E1-E2 ATPase	Calcium transport activity		1.28321	0.00117142	0.0238484	ATPase, P-type, calcium-transporting, PMCA-type. 75% Homolog to AtACA7 (AT2G22950; auto-regulated Ca2 -ATPase 7)
Solyc09g018280.1	NAF domain	Calcium transport activity		1.13688	0.00077139	0.0175519	Calcium/calmodulin-dependent protein kinase type 1. 71% Homolog to AT5G01820 (CIPK14), response to diferent abiotic stresses, including ABA response, salt and water deprivation (QIN et al., 2008; Sci China Ser C-Life Sci)
Solyc02g064680.3	E1-E2 ATPase	Calcium transport activity		1.86639	6.73818e-08	9.2711e-06	Calcium-transporting ATPase 1
Solyc01g099370.3	C2 domain	Calcium-dependent phospholipid binding		1.6077	3.25378e-05	0.00158446	SRC2 homolog. C2 membrane targeting protein. 76% homolog (4% covery; p value 0.006) to Arabidopsis thaliana Calcium-dependent lipid-binding (CaLB domain) family protein (AT4G15755), partial mRNA (involved in hypoxia)
Solyc08g008370.3	Development and cell death domain	Calcium-dependent phospholipid binding		1.66338	2.26844e-10	6.73989e-08	Development/cell death domain (Hypoxia)
Solyc03g113980.3	Calmodulin binding protein-like	Calmodulin binding		1.05536	0.00149968	0.0283887	Calmodulin binding protein-like
Solyc06g053930.3	EF-hand domain pair	Calmodulin binding		1.04226	0.0011077	0.0228231	Calmodulin
Solyc03g097100.1	EF-hand domain pair	Calmodulin binding		1.10516	0.00184944	0.0328841	Calmodulin. Flagellar calcium-binding protein (calflagin). 72% Homolog to At3g03000 Calmodulin like protein localized in the plant vacuolar compartment with a function of binding and modifying the activity of a tonoplast transporter (AtNHX1) from within the vacuole in a Ca+2- and pH-dependent manner
Solyc11g071740.2	EF-hand domain pair	Calmodulin binding		2.67164	0.000166585	0.0055351	Tomato Calmodulin-like protein
Solyc03g118810.1	EF-hand domain pair	Calmodulin binding		1.38393	2.41056e-06	0.000185786	Calmodulin (calcium ion binding)
Solyc03g119250.3	Calmodulin binding protein-like	Calmodulin binding		1.99551	2.77897e-09	5.40514e-07	Calmodulin binding protein-like
Solyc11g013410.2	SNF5 / SMARCB1 / INI1	DNA binding	Transcription coactivator activity	3.50562	4.62142e-11	1.55318e-08	SWI/SNF-related matrix-associated actin-dependent regulator of chromatin subfamily B member 1
Solyc11g013430.2	SNF5 / SMARCB1 / INI1	DNA binding	Transcription coactivator activity	5.15518	1.06838e-29	7.30097e-26	SWI/SNF-related matrix-associated actin-dependent regulator of chromatin subfamily B member 1
Solyc07g065165.1	Pirin C-terminal cupin domain	DNA binding		1.09401	0.000313385	0.00893097
Solyc02g071220.3	Response regulator receiver domain	DNA binding		1.04443	6.23598e-15	5.55843e-12	Tomato type-A response regulator2 (SIRRA2). SlRRA2 is a hormone regulated gene induced by cytokinin in root tissues of tomato.
Solyc06g073050.2	No apical meristem (NAM) protein	DNA binding		1.60454	3.43228e-10	9.77295e-08	No apical meristem (NAM) protein
Solyc03g080090.3	No apical meristem (NAM) protein	DNA binding		1.07762	5.85749e-07	5.50846e-05	Tomato Nam-like protein 1. This protein is drought responsive in drought tolerant genotypes (Gong et al., 2010; JXB)
Solyc07g008107.1	Plastocyanin-like domain	DNA binding		2.18777	0.00177546	0.0319567	Electron transfer activity
Solyc01g095140.3	Late embryogenesis abundant protein	Electron transfer activity		2.51567	0.00226573	0.0383883	Late embryogenesis abundant protein. Water Stress and Hypersensitive response (Solgenomics)
Solyc06g009140.3	Late embryogenesis abundant protein	Enzyme binding		1.07539	0.000142366	0.00493848	Tomato Late embryogenesis abundant 3. Response to stress. 75% homolog to AtLEA5 that plays a specific role in protection against oxidative stress involving decreased photosynthesis. Response to water depravation (IEP, source ThaleMine)
Solyc01g095150.3	Late embryogenesis abundant protein	Enzyme binding		1.56674	0.00116018	0.023643	late embryogenesis-like protein (SlLEA). Response to desiccation (IEP, solgenomics)
Solyc07g006280.3	Tetraspanin family	Enzyme binding		1.41542	9.56478e-06	0.000583594	Senescence-associated protein
Solyc08g062580.1	PPR repeat	Enzyme binding	Endonuclease activity	3.62818	3.29836e-05	0.00159105	Involved in RNA modification
Solyc08g079970.1	PA domain	Hydrolase activity	Serine-type endopeptidase activity	1.13703	0.00257473	0.0419924	Tomato Subtilisin-like protease. 68% Homolog to Arabidopsis SAPS (At3g14067), Arabidopsis subtilase SASP is involved in the regulation of ABA signaling and drought tolerance by interacting with OST1.
Solyc07g006850.2	Glycosyl hydrolases family 16	Hydrolase activity		1.04482	0.00158354	0.029486	Tomato Xyloglucan endotransglucosylase/hydrolase 3
Solyc03g098790.3	Trypsin and protease inhibitor	Hydrolase activity	Serine-type endopeptidase activity	1.19673	4.3676e-13	2.42e-10	Serine-type endopeptidase inhibitor activity. Alpha-amylase inhibitor activity
Solyc09g075330.3	Pectinesterase	Hydrolase activity	Pectinesterase activity	1.07922	2.40078e-07	2.67491e-05	Tomato Pectinesterase, catalytic. Involved in cell wall. 72% Homolog to At4g02330 that encodes a pectin methylesterase that is sensitive to chilling stress and brassinosteroid regulation
Solyc04g072920.3	Trehalose-phosphatase	Hydrolase activity	Trehalose-phosphatase activity	1.48521	9.48742e-06	0.00058234	Involved in trehalose biosynthetic process
Solyc03g094160.3	Caspase domain	Hydrolase activity	Endopeptidase activity	1.00941	4.93364e-05	0.0021988	Tomato Metacaspase. Peptidase C14, caspase catalytic. 76% Homolog to AtMC1, involved in cell death
Solyc02g062550.3	ATPase family associated with various cellular activities (AAA)	Hydrolase activity	ATPase activity	1.69402	0.00262574	0.0425536	Cell division protease ftsH homolog. ATPase, AAA-type, core. 70% Homolog to At3g50390 (cytochrome BC1 synthesis), related to cell death, pathogen resistance and amplifying salicylic acid signalling.
Solyc10g049630.2	Protein phosphatase 2C	Hydrolase activity	Phosphatase activity	1.21254	3.3247e-07	3.39103e-05	Serine/threonine protein phosphatase 2C. Involved in ion metal binding
Solyc01g111440.3	Senescence-associated protein	Hydrolase activity	Peptidase activity	1.2819	0.00156516	0.0293303	Senescence-associated protein 12
Solyc03g118470.3	NUDIX domain	Hydrolase activity		1.03827	8.82728e-06	0.000553419	Diphosphoinositol polyphosphate phosphohydrolase 1. Homolog to AtNUDT4. Probably mediates the hydrolysis of some nucleoside diphosphate derivatives. Cellular response to hypoxia
Solyc04g005040.1	Putative peptidoglycan binding domain	Hydrolase activity	Peptidase activity	1.37347	0.00217058	0.0371444	Peptidase M10A and M12B, matrixin and adamalysin. Involved in cell wall biosynthesis
Solyc12g009000.1	DDE superfamily endonuclease	Hydrolase activity	Nuclease activity	1.8595	0.000960581	0.0204921	Involved in lipid catabolic process
Solyc02g077470.3	Optic atrophy 3 protein (OPA3)	Hydrolase activity	Nuclease activity	1.01668	0.00260106	0.0422539	Optic atrophy 3 protein homolog
Solyc03g123620.4	Plant invertase/pectin methylesterase inhibitor	Hydrolase activity	Pectinesterase activity	1.35441	1.25133e-07	1.55476e-05	Pectinesterase. Cell wall biosynthesis.
Solyc07g040960.1	DDE superfamily endonuclease	Hydrolase activity	Nuclease activity	1.58584	0.00274514	0.0441393	Involved in lipid catabolic process
Solyc10g085590.1	Vps23 core domain	Hydrolase activity		1.14898	6.61271e-07	5.97213e-05	Tumour susceptibility gene 101. 67% homolog to At3g12400 (Ubiquitin-conjugating enzyme/RWD-like protein). May control nuclear division through the microtubule cytoskeleton
Solyc03g115780.2	Exonuclease	Hydrolase activity		1.33007	0.000161835	0.00541848	Exonuclease DNA polymerase III epsilon subunit family
Solyc02g094400.3	Glycerophosphoryl diester phosphodiesterase family	Hydrolase activity	Glycerophosphodiester phosphodiesterase activity	1.13729	3.37137e-06	0.000246844	Tomato Glycerophosphodiester phosphodiesterase gde1, involved in lipid and glycerol metabolism. 72% Homolog to AT5g41080 (GDPD2). Assayed for response to osmotic stress (drought) (Boyce et al., 2003; Plant Journal)
Solyc02g091990.3	Aminotransferase class I and II	Ligand-dependent nuclear receptor transcription coactivator activity	1-aminocyclopropane-1-carboxylate synthase activity	2.02102	0.000476471	0.0123647	Tomato acs3. Involved in ethylene biosynthesis
Solyc03g036470.2	Aromatic amino acid lyase	Lyase activity	Phenylalanine ammonia-lyase activity	1.99479	0.000380238	0.0104076	Tomato phenylalanine ammonia-lyase. 85% Homolog to AtPAL4 (AT3G10340)
Solyc02g089610.2	Adenosylmethionine decarboxylase	Lyase activity	Adenosylmethionine decarboxylase activity	1.39536	6.04741e-05	0.00260079	Tomato S-adenosylmethionine decarboxylase 2 (SAMDC2)
Solyc06g074670.3	NAD dependent epimerase/dehydratase family	Lyase activity	UDP-glucuronate decarboxylase activity	1.31079	0.000170292	0.00560379	UDP-glucuronate decarboxylase activity. Involved in cell wall organization (IEA; solgenomics)
Solyc10g054440.2	Pyridoxal-dependent decarboxylase, pyridoxal binding domain	Lyase activity	Arginine decarboxylase activity	1.4594	1.00533e-08	1.73196e-06	Tomato arginine decarboxylase 1 (adc1). Response to several abiotic stresses, including osmotic stress (IEA; solgenomics)
Solyc06g076870.3	60s Acidic ribosomal protein	Lyase activity	Copper ion binding	2.17528	1.17434e-11	4.62983e-09	60s Acidic ribosomal protein. Copper ion binding. Response to different abiotic stresses (cold, cadmium ion, zinc ion)
Solyc02g068680.1	C1 domain	Metal ion binding	Zinc ion binding	1.07715	0.00131285	0.0260802	CHP-rich zinc finger protein-like
Solyc01g107290.3	Ring finger domain	Metal ion binding	Zinc ion binding	1.6158	7.80928e-08	1.04639e-05	RING-H2 finger protein. 70% Homolog to AT1G49850 (Ring/U-box). Involved in ion metal binding
Solyc10g084000.2	Heavy-metal-associated domain	Metal ion binding		1.99266	2.704e-08	4.07608e-06	Metal ion transporter
Solyc10g086280.2	Heavy-metal-associated domain	Metal ion transport		1.51056	3.15196e-06	0.000235086	Heavy metal transport/detoxification protein
Solyc07g061760.2	Ankyrin repeats (3 copies)	Nucleic acid binding transcription factor activity		2.29639	0.000357037	0.00991817	Transcription Factor Binding
Solyc08g067230.3	K-box region	Nucleic acid binding transcription factor activity		2.25251	2.16968e-07	2.4575e-05	DNA binding. 75% Homolog to Arabidopsis PISTILLATA: Floral homeotic gene encoding a MADS domain transcription factor. Required for the specification of petal and stamen identities.
Solyc02g089200.3	SRF-type transcription factor (DNA-binding and dimerisation domain)	Nucleic acid binding transcription factor activity		1.94758	4.67682e-10	1.26157e-07	TM29 belongs to the SEPALLATA (SEP) subfamily of the MADS-box gene family. Sequence-specific DNA binding transcription factor activity
Solyc05g015750.3	SRF-type transcription factor (DNA-binding and dimerisation domain)	Nucleic acid binding transcription factor activity		1.67378	1.9059e-05	0.00102018	Tomato SEPALLATA3. Sequence-specific DNA binding transcription factor activity
Solyc04g081000.3	K-box region	Nucleic acid binding transcription factor activity		1.42525	9.29997e-08	1.21439e-05	a MADS-box trascription factor ortholog to the APETALA3 (AP3) gene in Arabidopsis thaliana and DEFICIENS (DEF) in Antirrhinum majus
Solyc01g093960.3	SRF-type transcription factor (DNA-binding and dimerisation domain)	Nucleic acid binding transcription factor activity		1.04322	0.000572186	0.0142705	MADS box transcription factor. Homolog to Sepallata 1 (AtSEP1)
Solyc05g013540.1	AP2 domain	Nucleic acid binding transcription factor activity		1.07121	0.000155324	0.00528279	Tomato AP2-domain Ethylene-responsive transcription factor. LFS is a modulator of auxin signaling at the shoot apical meristem. It is induced by auxin and expresses transiently at initiating leaf and leaflet primordia, largely overlapping with auxin response maxima.
Solyc02g090770.1	AP2 domain	Nucleic acid binding transcription factor activity		2.79234	0.000115863	0.00421153	Ethylene responsive transcription factor 2b. Pathogenesis-related transcriptional factor and ERF, DNA-binding. Potential Arabiodpsis RRTF1, Involved in retarding programmed cell death under salt stress due to the regulation of processes participating in ROS inhibition.
Solyc06g059970.3	SRF-type transcription factor (DNA-binding and dimerisation domain)	Nucleic acid binding transcription factor activity		1.02911	0.000764863	0.0175005	Tomato TPI belongs to the APETALA3/PISTILLATA (AP3/PI) subfamily of the MADS-box gene family.
Solyc02g071730.3	SRF-type transcription factor (DNA-binding and dimerisation domain)	Nucleic acid binding transcription factor activity		1.08676	2.81894e-06	0.000211689	Tomato TAG1 belongs to the AGAMOUS (AG) subfamily of the MADS-box gene family.
Solyc08g080540.3	HSF-type DNA-binding	Nucleic acid binding transcription factor activity		1.64238	0.000110511	0.00403129	SolycHsfB2b
Solyc08g080290.3	AP2 domain	Nucleic acid binding transcription factor activity		2.58438	0.000149943	0.00514044	Ethylene-responsive transcription factor 1
Solyc10g086530.1	GRAS domain family	Nucleic acid binding transcription factor activity		1.09943	6.48291e-07	5.8808e-05	Transcription factor GRAS. Potentially involved in stress response of roots.
Solyc08g007830.1	AP2 domain	Nucleic acid binding transcription factor activity		4.47713	0.000281749	0.00826344	Ethylene-responsive transcription factor 10. 70% Homolog to Arabiodpsis CBF4 (At5g51990). Transcription factor CBF4 is a regulator of drought adaptation in Arabidopsis.
Solyc10g011910.3	WRKY DNA -binding domain	Nucleic acid binding transcription factor activity		1.84116	0.00234094	0.0392088	SlWRKY25 is a member of WRKY transcription factor gene family which has been implicated in multiple biological processes in plants, including drought. It has the C2H2 Zinc-finger domain
Solyc06g035700.1	AP2 domain	Nucleic acid binding transcription factor activity		3.41411	0.000162747	0.005434	Ethylene-responsive transcription factor 1
Solyc08g007820.1	AP2 domain	Nucleic acid binding transcription factor activity		3.02261	6.28645e-05	0.00267939	Ethylene-responsive transcription factor 10. 70% Homolog to Arabiodpsis DREB1a (AT4G25480) Involved in water deprivation and other abiotic stresses
Solyc03g121400.1	Dof domain, zinc finger	Nucleic acid binding transcription factor activity		1.09639	2.34768e-12	1.09386e-09	SlDof14 belongs to the DNA binding of one finger gene family which encode single zinc finger proteins. 80% Homolog to AtDOF1 (At1g51700) up-regulated by drought stress and down-regulated by ABA
Solyc10g050970.1	AP2 domain	Nucleic acid binding transcription factor activity		3.00644	0.0015329	0.0288842	Sl-ERF.D.4 is a part of the 28 member ERF gene family in tomato. They are responsible for modulating the transcription of ethylene-regulated genes
Solyc06g053640.1	Ring finger domain	Nucleic acid binding transcription factor activity		1.85054	3.70432e-07	3.72266e-05	Metal ion binding
Solyc10g009550.3	WRKY DNA -binding domain	Nucleic acid binding transcription factor activity		1.40146	0.000138839	0.0048435	WRKY transcription factor 42. Assayed for response to water deprivation (solgenomics). 85% Homolog to AtWRKY75 involved in senescence
Solyc05g015840.3	SBP domain	Nucleic acid binding transcription factor activity	Plant development	1.16969	0.000213047	0.00671951	Tomato Squamosa promoter binding protein 13 (SylSBP13), involved in different aspects of plant development.
Solyc08g008280.3	WRKY DNA -binding domain	Nucleic acid binding transcription factor activity		1.28564	3.64118e-05	0.00172497	Tomato WRKY transcription factor 53. Assayed for response to water deprivation.
Solyc04g015360.3	GATA zinc finger	Nucleic acid binding transcription factor activity		1.04446	2.42711e-07	2.68373e-05	Tomato GATA transcription factor 9
Solyc04g081530.1	DnaJ domain	Nucleic acid binding transcription factor activity		1.61132	4.7511e-22	1.08225e-18	Tomato Chaperone protein dnaJ 11. Heat shock protein DnaJ, N-terminal
Solyc08g014570.3	Domain of unknown function	Nucleic acid binding transcription factor activity		1.06541	7.74039e-06	0.00050217	Ankyrin repeat family protein
Solyc11g012510.2	GRAS domain family	Nucleic acid binding transcription factor activity		1.27692	1.98719e-05	0.00105412	Tomato GRAS1. 68% homolog to At5g48150 (PAT1), involved in phytochrome A signal transduction.
Solyc06g075780.2	C2H2-type zinc finger	Nucleic acid binding transcription factor activity		1.49103	8.28136e-06	0.00053055	Cys2/His2 zinc-finger transcription factor. 80% homolog to AtZAT12 (AT5G59820) which expression is activated at the transcriptional level during different abiotic stresses (including drought) and in response to a wound-induced systemic signal (Davletova et al., 2005. Plant Physiology)
Solyc01g108240.3	AP2 domain	Nucleic acid binding transcription factor activity		4.21683	0.000276706	0.00819384	Tomato c This gene is expressed as a drought responsive protein in drought-tolerant genotypes (Gong et al., 2010; JXB)
Solyc06g076020.3	Hsp70 protein	Nucleic acid binding transcription factor activity		1.76885	0.000613947	0.0149484	heat shock protein 70 kD (hsc1)
Solyc06g076050.3	Ankyrin repeat	Nucleic acid binding transcription factor activity		1.03697	8.38789e-06	0.000534038	Ankyrin repeat domain-containing protein 28
Solyc12g005340.2	GRAS domain family	Nucleic acid binding transcription factor activity		1.77063	1.24943e-06	0.000104549	GRAS family transcription factor. 67% homolog to At5g48150 (PAT1), involved in phytochrome A signal transduction.
Solyc05g052570.3	Ankyrin repeats (3 copies)	Nucleic acid binding transcription factor activity		1.11511	1.78268e-06	0.00014332	Tomato Zinc finger transcription factor 39.
Solyc09g082340.2	Cupin	Nutrient reservoir activity		2.17519	4.55288e-08	6.52718e-06	Nutrient reservoir activity. Functions in the storage of nutritious substrates.Comment
Solyc01g102380.4	Cupin	Nutrient reservoir activity		1.30555	0.000120599	0.0043528	Tomato MDIP1. Nutrient reservoir activity. 70% Homolog to AtPDGLP1, encodes a plasodesmata-located protein involved in regulating primary root growth by controlling phloem-mediated allocation of resources between the primary and lateral root meristems.
Solyc11g005240.1	SRR1	Organic cyclic compound binding	Nucleic acid binding.	2.0639	0.00214522	0.0368335	Nucleic acid binding.
Solyc10g007860.3	Cytochrome P450	Oxidoreductase activity	Oxigen binding	3.04238	8.76656e-08	1.15207e-05	Tomato ent-kaurenoate oxidase activity. Catalysis of the reaction: ent-kaurenoate + NADPH + O2 = ent-7-alpha-hydroxykaurenoate + NADP+ + H2O. This is the first of three successive reactions resulting in the oxidation of ent-kaurenoate (ent-kaurenoic acid) to gibberellin 12 (GA12).
Solyc05g015350.3	Cytochrome P450	Oxidoreductase activity	Oxigen binding	1.09723	3.12685e-05	0.00153358	Involved in fruit and seed development
Solyc07g008300.2	Ring hydroxylating alpha subunit (catalytic domain)	Oxidoreductase activity		2.28084	0.002566	0.0419501	Related to oxidation-reduction process.
Solyc00g026160.3	Ferric reductase NAD binding domain	Oxidoreductase activity	Ferric-chelate reductase activity	1.3568	0.00266994	0.0430714	Ferric reductase NAD binding domain. Related to oxidation-reduction process
Solyc02g093070.3	non-haem dioxygenase in morphine synthesis N-terminal	Oxidoreductase activity		1.01686	0.00303319	0.047216	2OG-Fe(II) oxygenase. Oxoglutarate and iron-dependent oxygenase. Related to oxidation-reduction process
Solyc03g115380.2	UDP-glucose/GDP-mannose dehydrogenase family, NAD binding domain	oxidoreductase activity	UDP-glucose 6-dehydrogenase activity	1.78466	0.000653597	0.0156718	Involved in cell wall biosynthesis
Solyc02g094110.1	Cytochrome P450	Oxidoreductase activity	Oxigen binding	1.52584	0.000307473	0.00881213	CYP94B family. Involved in Jasmonic acid response
Solyc09g005940.3	Male sterility protein	Oxidoreductase activity	Fatty-acyl-CoA reductase activity	1.43622	1.12634e-07	1.43423e-05	Fatty acyl coA reductase. Male sterility, NAD-binding
Solyc03g111280.1	Cytochrome P450	Oxidoreductase activity		4.29784	0.000167481	0.00554689	Tomato Cytochrome P450, E-class, group IV
Solyc11g006540.2	Pyridine nucleotide-disulphide oxidoreductase	Oxidoreductase activity		1.03627	5.28072e-09	9.84181e-07	Involved in oxidation-reduction process (electron-transferring-flavoprotein dehydrogenase activity)
Solyc03g111300.1	Cytochrome P450	Oxidoreductase activity		4.12668	0.000269621	0.00804586	Tomato Cytochrome P450, E-class, group IV
Solyc01g079200.3	non-haem dioxygenase in morphine synthesis N-terminal	Oxidoreductase activity	Dioxygenase activity	2.8749	0.000400128	0.0108219	Tomato gibberellin 2-oxidase 3 (SlGA2ox3)
Solyc01g106390.3	Shikimate / quinate 5-dehydrogenase	Oxidoreductase activity	NADP binding	1.0328	3.15344e-06	0.000235086	Tetrapyrrole biosynthesis, glutamyl-tRNA reductase. 70% Homolog to At1g09940 (HEMA2) induced in photosynthetic tissues under oxidative conditions to supply heme for defensive hemoproteins outside plastids
Solyc07g006890.1	Cytochrome P450	Oxidoreductase activity		1.90846	7.47977e-05	0.0030275	Cytochrome P450, E-class, group I
Solyc01g087590.3	Flavin containing amine oxidoreductase	Oxidoreductase activity		2.56225	0.00068247	0.0161443	Polyamine oxidase
Solyc04g079730.1	Cytochrome P450	Oxidoreductase activity	Allene oxide synthase activity	2.68705	0.00192347	0.0339793	Allene oxide synthase. Involved in Jasmonic acid biosythesis
Solyc02g090360.3	Multicopper oxidase	Oxidoreductase activity	Metal ion binding	1.38154	0.000303607	0.00876654	Laccase-22
Solyc03g122340.3	Lipoxygenase	Oxidoreductase activity	Metal ion binding	1.95625	0.000248177	0.00754948	Tomato lipoxygenase D, involved in Jasmonic acid biosynthesis (also in lateral root primordium)
Solyc11g018777.1	Peroxidase	Peroxidase activity		1.84905	1.09987e-05	0.000647946
Solyc02g087480.3	Protein of unknown function (DUF1336)	Phosphatidylinositol-4-phosphate binding		1.11553	6.23291e-06	0.000414873
Solyc06g075130.3	START domain	Phospholipid binding		1.57529	0.000525369	0.0133308	phosphatidylinositol binding. Pleckstrin Homolog (PH) and lipid-binding START domains-containing protein
Solyc03g116830.3	PX domain	Phospholipid binding		1.29903	3.93634e-05	0.00182991	Involved in cell communication
Solyc02g091500.1	EF-hand domain pair	Protein binding		1.39684	4.63886e-14	3.39647e-11	Calmodulin
Solyc06g073750.3	Glycosyl hydrolase family 3 N terminal domain	Protein binding		1.9893	0.00275856	0.0442168	Encodes a beta-glucosidase involved in xyloglucan metabolism.
Solyc07g061750.3	Domain of unknown function	Protein binding		3.2086	1.00658e-06	8.59832e-05
Solyc01g096750.1	Argonaute linker 2 domain	Protein binding	Enzyme binding	2.07301	2.96856e-07	3.08926e-05	SlAGO4d is a member of the argonaute gene family of tomato, which play mediating roles in RNA silencing pathways by forming RNA-silencing complex (RISC) and interacting with small RNAs.
Solyc03g110890.1	Polysaccharide biosynthesis	Protein binding		1.13064	0.00020585	0.00654283	Glucuronoxylan 4-O-methyltransferase-like protein. Plant-type secondary cell wall biogenesis, xylan biosynthetic process, xylan metabolic process
Solyc09g005570.3	DUF761-associated sequence motif	Protein binding		1.52781	0.000307765	0.00881213	Tomato TRM31. Belongs to the 26 member TON1 Recruiting Motif famil. Regulates cell division patterns in ovary development to alter final fruit shape.
Solyc08g036620.3	Divergent CCT motif	Protein binding		4.24379	0.00124346	0.0249922	Protein TIFY 5A. Repressor of jasmonate responses
Solyc08g036660.3	tify domain	Protein binding		4.478	8.82475e-05	0.0033943	Tify 5A protein
Solyc03g117270.1	F-box domain	Protein binding		1.60222	0.00135758	0.026557	Cyclin-like F-box
Solyc08g036640.3	Divergent CCT motif	Protein binding		4.28044	0.00138857	0.0268812	Protein TIFY 5A
Solyc02g084890.2	NB-ARC domain	Protein binding	Defense	1.12444	7.024e-07	6.31575e-05	Cc-nbs-lrr resistance protein. 66% Homolog to AT3G50950 (HOPZ-ACTIVATED RESISTANCE 1) involved in defense
Solyc02g090380.3	Arabidopsis broad-spectrum mildew resistance protein RPW8	Protein binding		1.17324	7.21975e-10	1.72107e-07	Disease resistance protein
Solyc01g102840.3	TIR domain	Protein binding		1.75597	1.54471e-09	3.1988e-07	Toll-Interleukin receptor. 70% homolog to AT5G41750 (Disease resistance protein (TIR-NBS-LRR class) family)
Solyc08g077020.1	Auxin responsive protein	Protein binding		1.61497	0.00154678	0.0290656	Auxin responsive protein. Small auxin-up RNA
Solyc12g010540.1	GDP-mannose 4,6 dehydratase	Protein binding	GDP-mannose 4,6-dehydratase activity	1.06661	3.47459e-09	6.5351e-07	NAD dependent epimerase/dehydratase family protein expressed. 74% homolog to At4g30440 (GAE1; UDP-D-glucuronate 4-epimerase 1). Involved in Cell wall biosynthesis and integrity. cellular response to hypoxia and galacturonate biosynthetic process
Solyc07g032230.3	Regulator of Vps4 activity in the MVB pathway	Protein binding	Protein transport	1.10179	1.50628e-09	3.1988e-07	Regulator of Vps4 activity in the MVB pathway
Solyc12g009220.2	tify domain	Protein binding		2.5671	0.000963224	0.0205271	Tomato jasmonate ZIM-domain protein 1
Solyc03g122190.3	Divergent CCT motif	Protein binding		2.33243	0.000891164	0.0194773	Jasmonate ZIM domain 2
Solyc11g072930.2	Carbohydrate-binding protein of the ER	Protein kinase activity		1.73891	0.000420433	0.0112084	Receptor-like kinase.
Solyc06g062450.3	Carbohydrate-binding protein of the ER	Protein kinase activity		1.43887	6.30626e-05	0.00268226	Receptor protein kinase-like
Solyc02g094010.2	Protein kinase domain	Protein kinase activity	Serine/threonine protein kinase activity	1.57697	0.000610062	0.0149069	Cell wall macromolecule catabolic process
Solyc09g014590.3	Leucine Rich Repeat	Protein kinase activity	Transmembrane receptor protein serine/threonine kinase activity	3.1241	3.6433e-05	0.00172497	Polygalacturonase inhibitor protein. Involved in plant defense response
Solyc10g006690.3	Protein tyrosine kinase	Protein kinase activity	Protein serine/threonine kinase activity	1.00431	0.000787503	0.0178393	S-locus receptor kinase-18. S-locus glycoprotein.
Solyc06g007190.3	Protein phosphatase 2C	Protein kinase activity		2.03566	0.002068	0.0358074	Integrin-linked kinase-associated serine/threonine phosphatase 2C
Solyc12g009550.1	Leucine rich repeat	Protein kinase activity		1.06853	4.15945e-05	0.00190767	Tomato Receptor-like protein kinase 2
Solyc01g005730.3	Leucine rich repeat	Protein kinase activity	Transmembrane receptor protein serine/threonine kinase activity	1.14508	0.00144663	0.027727	Leucine-rich repeat receptor-like protein kinase PEPR2
Solyc08g077630.3	Protein kinase domain	Protein kinase activity	Protein serine/threonine kinase activity	1.54082	7.13494e-08	9.62325e-06	ATP binding / serine-threonine kinase
Solyc01g098690.2	Leucine rich repeat N-terminal domain	Protein kinase activity		1.22628	8.8814e-05	0.00339697	Leucine-rich repeat receptor protein kinase EXS
Solyc05g053010.1	Protein kinase domain	Protein kinase activity		1.59533	0.000156407	0.00529999	Legume lectin. Potentially involved in defense
Solyc07g064820.1	Protein kinase domain	Protein kinase activity		1.01886	0.00136816	0.0266622	SlMAPKKK59 is a part of the MAPKKK gene family known to be involved in the response to various biotic and abiotic stresses in plants
Solyc11g020230.1	Protein kinase domain	Protein kinase activity		1.04942	5.75728e-09	1.06333e-06	Receptor-like kinase
Solyc02g064980.1	Protein kinase domain	Protein kinase activity		3.15064	0.00112	0.0230533	MAP kinase kinase kinase (SlMAPKKK14). SlMAPKKK14 is a part of the MAPKKK gene family known to be involved in the response to various biotic and abiotic stresses in plants, including drought (Wu et al., 2014. PloS One)
Solyc02g090970.1	Protein kinase domain	Protein kinase activity		3.05384	0.0011858	0.0240933	MAP kinase kinase kinase 21 (SlMAPKKK21). SlMAPKKK21 is a part of the MAPKKK gene family known to be involved in the response to various biotic and abiotic stresses in plants, including drought (Wu et al., 2014. PloS One)
Solyc08g077560.3	Protein tyrosine kinase	Protein kinase activity	Serine-threonine/tyrosine-protein kinase activity	1.42057	2.6531e-08	4.02897e-06	ATP binding / serine-threonine kinase
Solyc04g074270.3	Leucine rich repeat	Protein kinase activity	Protein phosphatase inhibitor activity	1.08049	7.73465e-05	0.003091	Phosphatase 1 regulatory subunit 7
Solyc02g089900.1	LysM domain	Protein kinase activity	Serine/threonine protein kinase	1.07189	2.23854e-05	0.00117047	Receptor-like kinase. Serine/threonine protein kinase. Involved in defense
Solyc06g005170.3	Protein kinase domain	Protein kinase activity		1.64772	9.92778e-10	2.31283e-07	Tomato mitogen-activated protein kinase 3 (mpk3). MAPK3 is a member of the Mitogen-activated protein kinase gene family of tomato. It plays an important role in mediating responses to biotic and abiotic stresses, including osmotic stress (IEP; solgenomics)
Solyc09g005500.3	Pathogenesis-related protein Bet v I family	Protein phosphatase inhibitor activity		3.6018	7.47352e-42	7.66074e-38	Response to biotic stimulus.
Solyc07g008710.3	Pathogenesis-related protein Bet v I family	Protein phosphatase inhibitor activity		2.80816	0.00021741	0.00682561
Solyc08g068600.3	Pyridoxal-dependent decarboxylase conserved domain	Pyridoxal phosphate binding		1.19661	0.00154277	0.0290168	Pyridoxal phosphate-dependent decarboxylase. 67% Homolog to At1g43710 involved to ethanolamine regulation in plant growth and development.
Solyc03g117260.2	Plant protein of unknown function	Structural constituent of ribosome		2.94799	0.00201281	0.0350563	Tomato Pentatricopeptide (PPR) repeat-containing protein-like
Solyc05g013410.3	F-box-like	Structural constituent of ribosome		1.59174	0.000187929	0.00606731	Sel1 domain protein repeat-containing protein.
Solyc08g062680.1	DDE superfamily endonuclease	Structural constituent of ribosome		1.36208	2.11654e-06	0.00016625	Involved in lipid catabolic process. 70% Homolog to At5g12010 (HSP17.6II). Induced by drought stress (Catala et al., 2016 ASPB)
Solyc03g058370.2	UDP-glucoronosyl and UDP-glucosyl transferase	Transferase activity	UDP-glycosyltransferase activity	3.66573	0.000598099	0.0146846	Tomato Abscisic acid glucosyltransferase activity. 69% Homolog to AT1G05680 that Encodes a UDP-glucosyltransferase, UGT74E2, that acts on IBA (indole-3-butyric acid) and affects auxin homeostasis. The transcript and protein levels of this enzyme are strongly induced by H2O2 and may allow integration of ROS (reactive oxygen species) and auxin signaling.
Solyc09g056040.3	HECT-domain (ubiquitin-transferase)	Transferase activity	Ubiquitin transferase activity	2.12608	1.70153e-05	0.000929317	Ubiquitin-protein ligase 1. 67% Homolog to AtUPL5, related to senescence
Solyc07g043060.1	UDP-glucoronosyl and UDP-glucosyl transferase	Transferase activity	UDP-glycosyltransferase activity	1.73056	0.000703339	0.0164602	Quercetin 3-O-glucosyltransferase activity. Involved in flavonoid biosynthesis
Solyc08g048410.2	Ubiquitin carboxyl-terminal hydrolase	Transferase activity	Ubiquitin transferase activity	1.26488	0.00310625	0.0479527	Peptidase C19, ubiquitin carboxyl-terminal hydrolase
Solyc01g107810.2	UDP-glucoronosyl and UDP-glucosyl transferase	Transferase activity	UDP-glycosyltransferase activity	1.27186	5.61957e-05	0.00245644	Quercetin 7-O-glucosyltransferase activity
Solyc02g089860.1	GNS1/SUR4 family	Transferase activity	Fatty acid elongase activity	1.36379	0.000928103	0.0199864	70% Homolog to AtHSO3 (high expression of osmotically responsive genes) involved in ABA signaling in drought stress
Solyc02g084980.3	Glycosyl transferase family 8	Transferase activity	Glycosyltransferase activity	1.02788	0.000415609	0.0111378	Galactinol synthase. Glycosyl transferase, family 8. 76% Homolog to At1g56600 (GolS2), involved in galactinol biosynthesis as osmoprotectants in drought-stress tolerance of plants
Solyc10g085870.1	UDP-glucoronosyl and UDP-glucosyl transferase	Transferase activity	UDP-glucosyltransferase activity	1.08781	6.91086e-10	1.69237e-07	65% Homolog to AtUGT73C1 that catalyzes the formation of O-glucosides.
Solyc10g086690.2	PAP2 superfamily C-terminal	Transferase activity	Glycosyltransferase activity	2.35447	0.00108278	0.0224677	Tomato Phosphatidylcholine:ceramide cholinephosphotransferase 2. Catalyzes the transfer of the phosphorylinositol group from phosphatidylinositol (PI) to phytoceramide, an essential step in sphingolipid biosynthesis. May play an important role in modulating plant programmed cell death (PCD)
Solyc08g081555.1	Aminotransferase class I and II	Transferase activity		1.08316	0.00168554	0.0307979
Solyc03g114710.3	UDP-glucoronosyl and UDP-glucosyl transferase	Transferase activity	UDP-glucosyltransferase activity	1.01351	0.000639364	0.0154303	Quercetin 7-O-glucosyltransferase activity. 63% Homolog to Arabidopsis UGT89B1 (Possesses quercetin 3-O-glucosyltransferase, 7-O-glucosyltransferase and 4'-O-glucosyltransferase activities in vitro)
Solyc02g089615.1	S-adenosyl-l-methionine decarboxylase leader peptide	Transferase activity		1.3132	0.000103657	0.00384977
Solyc09g011860.3	GDP-fucose protein O-fucosyltransferase	Transferase activity	Peptide-O-fucosyltransferase activity	1.69153	0.00280368	0.0447846	Os03g0169000 protein. Involved in Glycan metabolism
Solyc01g094410.3	Plant phosphoribosyltransferase C-terminal	Transferase activity	Phosphoribosyltransferase activity	1.06173	3.21149e-07	3.29193e-05	Phosphoribosylanthranilate transferase. 68% homolog to AT4g11610, a C2 calcium/lipid-binding plant Flavin containing amine oxidoreductase family protein
Solyc02g089640.3	Glycosyltransferase like family 2	Transferase activity	Glycosyltransferase activity	1.03078	3.31295e-06	0.000244847	Cellulose synthase-like C1-2 glycosyltransferase family 2 protein
Solyc03g097050.3	RING/Ubox like zinc-binding domain	Transferase activity	Cellulose synthase activity	1.42211	0.00076436	0.0175005	Tomato Cellulose synthase-like protein
Solyc03g119640.3	Aluminium activated malate transporter	Transmembrane transporter activity	Anion channel activity	1.30218	1.10437e-14	9.43366e-12	anion channel activity. 74% Homolog to AtALMT9 that is a vacuolar chloride channel having a major role in controlling stomata aperture.
Solyc12g010440.2	Major Facilitator Superfamily	Transmembrane transporter activity		1.18515	3.64126e-10	1.02259e-07	Glycerol-3-phosphate transporter
Solyc01g091870.3	Major Facilitator Superfamily	Transmembrane transport		1.03209	0.000278686	0.00822063	Transmembrane transport. 72% Homolog to AT4G11810 that Encodes an SPX domain protein that transports Pi into the vacuole. Overexpression of PHT5:2 leads to massive Pi sequestration into vacuoles and altered regulation of Pi starvation-responsive genes.
Solyc04g080990.2	Voltage-dependent anion channel	Transmembrane transport activity		1.31944	5.78263e-06	0.000389966	Tomato C4-dicarboxylate transporter/malic acid transport family protein. 68% Homolog to Arabidopsis SLAH4 Predicted to encode a protein with similarity to the SLAC1 protein involved in ion homeostasis in guard cells.
Solyc06g005620.3	ZIP Zinc transporter	Transmembrane transport activity	Copper ion transmembrane transporter activity	1.16977	0.000906685	0.0197115	Tomato copper ion transmembrane transporter activity
Solyc03g025250.3	MatE	Transmembrane transport activity	Xenobiotic transmembrane transporter activity	2.00707	4.9325e-05	0.0021988	Multidrug resistance protein mdtK. Multi antimicrobial extrusion protein MatE. 70% Homolog to AtDTX35. Encodes a multidrug and toxin efflux family transporter. Involved in flavonoid metabolism, affecting Root growth, seed development and germination, and pollen development, release and viability.
Solyc12g006360.2	MatE	Transmembrane transport activity	Xenobiotic transmembrane transporter activity	1.71711	2.03282e-07	2.35451e-05	Multidrug resistance protein mdtK. Multi antimicrobial extrusion protein MatE. 67% Homolog to AtTT12, Encodes a proton antiporter. Involved in the transportation of proanthocyanidin precursors into the vacuole. In vitro transport experiments showed that cyanidin-3-O-glucoside (anthocyanin) was an effective substrate
Solyc04g025750.3	EamA-like transporter family	Transmembrane transport activity		1.14472	0.000910356	0.019754	Nodulin MtN21 family protein
Solyc01g098800.3	Sodium/calcium exchanger protein	Transmembrane transport activity	Calcium:sodium antiporter activity	1.10509	8.59998e-09	1.50691e-06	Sodium/calcium exchanger protein
Solyc09g014610.3	Voltage-dependent anion channel	Transporter activity		1.03949	0.000511062	0.0130355	C4-dicarboxylate transporter/malic acid transport protein. 72% Homolog to At5g24030 (SLAC1 homologue 3) involved in salt stress
Solyc03g120550.2	POT family	Transporter activity		1.0581	4.25852e-08	6.14816e-06	Peptide transporter 1. TGF-beta receptor, type I/II extracellular region. Low affinity nitrate transmembrane transporter activity
Solyc01g057770.3	HCO3- transporter family	Transporter activity	Anion channel activity	1.27714	0.000148365	0.00510341	AE family transporter anion exchange
Solyc06g066520.1	Cotton fibre expressed protein	Unknown		1.277	0.000258437	0.00780296	Avr9/Cf-9 rapidly elicited protein 146
Solyc04g074430.1	Phosphate-induced protein 1 conserved region	Unknown		1.11041	0.000144195	0.00497668	Phosphate-induced protein 1 conserved region. 69% homolog to At4g08950 (EXO), essential for cell expansion in leaves and roots.
Solyc04g074450.1	Phosphate-induced protein 1 conserved region	Unknown		1.07889	2.52694e-05	0.00127913	Phosphate-induced protein 1 conserved region. 87% homolog to At4g08950 (EXO), essential for cell expansion in leaves and roots.
Solyc06g009890.2	no_annotation	Unknown		3.59852	3.77329e-11	1.34602e-08
Solyc08g068410.2	no_annotation	Unknown		4.80968	1.62573e-14	1.28188e-11
Solyc12g077660.2	no_annotation	Unknown		2.50264	0.000161112	0.00540581
Solyc08g023340.3	no_annotation	Unknown		2.37644	1.37088e-09	2.95836e-07
Solyc10g046920.1	no_annotation	Unknown		2.53773	9.75767e-06	0.00059184
Solyc12g035420.2	no_annotation	Unknown		3.28656	2.01522e-08	3.178e-06
Solyc07g009280.3	no_annotation	Unknown		1.1333	0.000822118	0.0183998
Solyc07g042400.2	no_annotation	Unknown		1.25806	0.00220664	0.0374799
Solyc06g068350.1	no_annotation	Unknown		1.71266	0.00012473	0.00447826
Solyc06g072012.1	no_annotation	Unknown		1.6151	7.83556e-05	0.00311916
Solyc07g061930.1	no_annotation	Unknown		2.51954	4.02647e-05	0.00186335
Solyc06g071337.1	no_annotation	Unknown		1.2588	0.00100407	0.021142
Solyc02g043940.1	no_annotation	Unknown		1.28334	0.00172329	0.0312925
Solyc12g017264.1	no_annotation	Unknown		3.01011	0.00038324	0.0104618
Solyc03g116795.1	no_annotation	Unknown		3.1933	2.98526e-10	8.61983e-08
Solyc04g014770.1	no_annotation	Unknown		1.2315	0.000813649	0.0182701
Solyc12g100110.1	no_annotation	Unknown		1.25534	1.58397e-05	0.000884824
Solyc12g040320.2	no_annotation	Unknown		3.27349	8.96852e-07	7.82399e-05
Solyc04g055150.1	no_annotation	Unknown		1.02032	0.00108976	0.0225669
Solyc08g075190.1	no_annotation	Unknown		1.02366	0.000426359	0.0113076
Solyc02g031950.3	no_annotation	Unknown		1.70666	0.000417941	0.0111565
Solyc05g032620.1	no_annotation	Unknown		1.4379	0.000935332	0.0200578
Solyc03g097530.3	no_annotation	Unknown		1.05131	0.000913948	0.0198064
Solyc01g103630.3	no_annotation	Unknown		2.42893	0.00113654	0.0232305
Solyc08g007805.1	CHCH domain	Unknown		2.74982	8.24387e-05	0.00323826
Solyc12g042960.2	Protein of unknown function (DUF2921)	Unknown		1.17124	0.00319494	0.0490632
Solyc02g066970.1	no_annotation	Unknown		1.07286	1.91802e-05	0.00102399
Solyc07g009040.3	no_annotation	Unknown		2.49673	0.000143376	0.00496513
Solyc02g090500.3	no_annotation	Unknown		1.41598	0.00114837	0.0234489
Solyc10g051080.1	no_annotation	Unknown		1.56729	0.00195573	0.0343274
Solyc10g045433.1	no_annotation	Unknown		1.10502	0.000459765	0.0120379
Solyc07g009030.3	no_annotation	Unknown		1.77145	0.000782344	0.0177617
Solyc01g098790.2	no_annotation	Unknown		1.25204	3.06636e-08	4.55532e-06
Solyc03g116335.1	no_annotation	Unknown		1.28595	1.63861e-05	0.000907925
Solyc10g050670.1	no_annotation	Unknown		1.33939	0.000639939	0.0154303
Solyc09g018610.1	no_annotation	Unknown		1.21292	1.15801e-05	0.00067444
Solyc08g036625.1	no_annotation	Unknown		4.76563	0.000323121	0.00916225
Solyc03g116820.3	no_annotation	Unknown		1.45178	0.000370588	0.0102391
Solyc02g014840.3	no_annotation	Unknown		1.49519	3.95894e-10	1.09679e-07
Solyc12g044700.2	no_annotation	Unknown		3.27327	5.66178e-13	3.05453e-10
Solyc10g084880.3	Domain of unknown function (DUF3475)	Unknown		1.24046	0.000259883	0.00782163
Solyc12g042700.2	no_annotation	Unknown		3.50217	1.7661e-13	1.09718e-10
Solyc07g041620.1	no_annotation	Unknown		1.09349	0.00215602	0.0369569
Solyc02g088740.1	no_annotation	Unknown		1.11023	2.25339e-13	1.35873e-10
Solyc12g010420.1	no_annotation	Unknown		1.56113	0.000464496	0.0120999
Solyc12g087790.1	no_annotation	Unknown		1.09839	0.000211287	0.0066949
Solyc01g106290.3	no_annotation	Unknown		1.23962	0.000102247	0.00381405
Solyc02g087950.3	Protein of unknown function (DUF1666)	Unknown		1.24658	1.22626e-09	2.76258e-07
Solyc08g068350.3	no_annotation	Unknown		1.00909	0.000508482	0.0130171
Solyc07g007170.3	no_annotation	Unknown		1.31063	1.22027e-08	2.03388e-06
Solyc02g078890.1	no_annotation	Unknown		2.11883	0.000253349	0.00768331
Solyc10g005480.3	no_annotation	Unknown		1.13364	0.00181672	0.0324148
Solyc05g052560.1	no_annotation	Unknown		1.24301	2.68743e-07	2.86953e-05
Solyc02g070040.1	no_annotation	Unknown		2.23844	0.000406252	0.0109299
Solyc03g116340.3	no_annotation	Unknown		1.0739	4.47395e-06	0.000316277
Solyc08g062690.2	no_annotation	Unknown		1.37641	4.35576e-06	0.000308988
Solyc12g006420.2	no_annotation	Unknown		1.22386	3.78083e-08	5.53648e-06
Solyc04g005480.1	no_annotation	Unknown		1.24091	0.00164741	0.030273
Solyc10g081570.2	no_annotation	Unknown		1.75807	0.00165813	0.0304327
Solyc05g052550.1	no_annotation	Unknown		1.26327	1.03023e-05	0.000612845
Solyc06g049020.1	no_annotation	Unknown		1.6428	0.00218599	0.0373148
Solyc06g075690.3	Domain of unknown function (DUF966)	Unknown		2.16253	2.08889e-06	0.000165345

## Sheet: Molecular function (down)
Gene ID	Annotation	Molecular Function		Log Fold Change	PValue	FDR	Function
Solyc06g064720.1	NB-ARC domain	ADP binding		-1.23982	0.00144265	0.0277186	Involved in defense and apoptotic process
Solyc12g006040.2	NB-ARC domain	ADP binding		-1.06167	0.00205982	0.0356961	Tomato NBS-coding resistance protein. Involved in defense and apoptotic process.
Solyc11g069020.2	NB-ARC domain	ADP binding		-1.50348	8.19704e-09	1.44869e-06	Disease resistance protein
Solyc12g009450.2	NB-ARC domain	ADP binding		-1.22544	3.82331e-07	3.8235e-05	NBS-coding resistance gene analog
Solyc07g052790.2	NB-ARC domain	ADP binding		-1.0037	1.05668e-05	0.000626096	TIR-NBS-LRR disease resistance-like protein
Solyc02g037495.1	AMP-binding enzyme C-terminal domain	AMP binding		-1.0772	4.8472e-07	4.68737e-05	AMP-binding enzyme C-terminal domain
Solyc04g039670.3	ATP-grasp domain	ATP binding		-6.49648	7.27839e-07	6.48758e-05	ATP-grasp fold, succinyl-CoA synthetase-type. 71% homolog to At1g60810 (ACLA-2) involved in cuticle biosynthesis
Solyc12g088840.1	EF-hand domain	Calmodulin binding		-1.0334	0.000483095	0.0124852	calcium ion binding
Solyc01g097240.3	Barwin family	Chitin binding		-1.25845	0.00179901	0.0322109	Pathogenesis-related protein 4B (Fragment). Barwin domain. Involved in cell wall macromolecule catabolic process and defense response to fungus
Solyc11g006140.1	DnaJ domain	DNA binding		-1.22188	2.19114e-06	0.000170801	Tomato DNAJ heat shock N-terminal domain-containing protein. Molecular chaperone, heat shock protein, Hsp40, DnaJ
Solyc04g005610.3	No apical meristem (NAM) protein	DNA binding		-1.11951	0.00013755	0.00483689	Tomato NAC domain protein NAC2. This protein is drought responsive in drought tolerant genotypes (in leaves. Gong et al., 2010; JXB. Also roots??)
Solyc04g071600.3	ABA/WDS induced protein	DNA binding		-1.30544	4.92941e-05	0.0021988	Abscisic acid stress ripening 5 (computational annotation)
Solyc07g066330.3	No apical meristem (NAM) protein	DNA binding		-1.74352	1.37132e-11	5.30442e-09	No apical meristem (NAM) protein
Solyc09g092260.3	DnaJ domain	DNA binding		-2.1018	1.086e-09	2.50158e-07	heat shock protein binding
Solyc08g068870.3	Xylanase inhibitor N-terminal	DNA binding		-1.64134	8.18731e-13	4.1962e-10	Xylanase inhibitor N-terminal
Solyc06g068500.3	DnaJ domain	DNA binding		-1.97131	1.53224e-08	2.47342e-06	heat shock protein binding
Solyc03g026360.1	LysM domain	Glycosamiglycan bindign	Peptidoglycan binding	-1.23284	0.00151918	0.0287048	Peptidoglycan-binding LysM domain-containing protein. Involved in cell wall macromolecule catabolic process
Solyc02g062140.2	Armadillo/beta-catenin-like repeat	GTPase binding		-1.02876	6.42494e-16	7.92071e-13	70% homolog to AT4G34940 (ARO1) involved in actin cytoskeleton organization, pollen tube growth
Solyc07g054720.2	Potato type II proteinase inhibitor family	Hydrolase activity		-2.24459	5.65278e-05	0.00246046	Proteinase inhibitor I20
Solyc02g071560.3	Subtilase family	Hydrolase activity	Peptidase activity	-1.53022	0.000138303	0.00484243	serine-type endopeptidase
Solyc07g007930.3	Raffinose synthase or seed imbibition protein Sip1	Hydrolase activity	Raffinose alpha-galactosidase activity	-1.24413	0.00294332	0.0462097	72% homolog to At5g20250 (DIN10) response to oxidative stress and down-regulated by light stimulus
Solyc05g007950.3	Ribonuclease T2 family	Hydrolase activity	Endoribonuclease activity	-1.64614	0.000251023	0.00762403	LERNALE L.esculentum ribonuclease le (rnale). Involved in anthocyanin-containing compound biosynthetic process, phosphate starvtion, aging and wound response (independing to JA)
Solyc10g084560.2	Peptidase inhibitor I9	Hydrolase activity	Peptidase activity	-1.23241	0.000920682	0.0198683	Peptidase S8, subtilisin-related
Solyc03g116245.1	Papain family cysteine protease	Hydrolase activity	Peptidase activity	-1.46599	0.00234874	0.0393073	Papain family cysteine protease
Solyc12g096630.2	Inosine-uridine preferring nucleoside hydrolase	Hydrolase activity		-1.03906	0.00321869	0.0493172	Pyrimidine-specific ribonucleoside hydrolase rihA. Inosine/uridine-preferring nucleoside hydrolase. 78% homolog to AtUHR2 (AT1G05620) that may play a role in purine catabolism during senescence.
Solyc01g080800.3	Peptidase of plants and bacteria	Hydrolase activity	Peptidase activity	-1.15245	1.52986e-05	0.00086164	PBSP domain-containing protein. Plant Basic Secretory Protein
Solyc01g080570.3	Inosine-uridine preferring nucleoside hydrolase	Hydrolase activity		-1.40743	6.86399e-09	1.23722e-06	Inosine/uridine-preferring nucleoside hydrolase
Solyc11g044910.2	Glycosyl hydrolase family 3 N terminal domain	Hydrolase activity		-1.65869	4.71222e-06	0.000328589	Beta-xylosidase 1. Glycoside hydrolase, family 3, N-terminal. 73% homolog to At5g49360 (BXL1) involved in cell wall metabolism (Goujon et al., 2003; Plant J)
Solyc08g079900.3	Peptidase inhibitor I9	Hydrolase activity	Peptidase activity	-1.87042	3.43735e-07	3.47265e-05	Peptidase inhibitor I9
Solyc01g008620.3	Glycosyl hydrolases family 17	Hydrolase activity		-2.49883	1.20726e-14	9.90002e-12	Beta-1 3-glucanase. cellulase activity
Solyc04g077860.3	Alpha/beta hydrolase family	Hydrolase activity		-1.06039	2.54645e-05	0.00128583	Alpha/beta hydrolase fold-1. 73% homolog to At3g03990 (D14) involved in Strigolactone regulation
Solyc03g098740.1	Trypsin and protease inhibitor	Hydrolase activity		-1.74313	0.000230785	0.00716765	Kunitz trypsin inhibitor
Solyc10g083290.4	Glycosyl hydrolases family 32 N-terminal domain	Hydrolase activity		-1.23861	8.24566e-16	8.89707e-13	Tomato invertase 6 (lin6). Cell wall-bound invertase involved in maintaining carbohydrate sink metabolism.
Solyc08g079870.3	PA domain	Hydrolase activity		-1.05174	7.80203e-11	2.57983e-08	Tomato subtilisin P69B involved in proteolytic events activated during pathogenesis in plants
Solyc02g077040.4	Papain family cysteine protease	Hydrolase activity	Peptidase activity	-1.26881	2.81213e-12	1.28114e-09	Phytophthora-inhibited protease 1 (pip1). Involved in proteolysis and water deprivation (Gong et al., 2010; JXB)
Solyc01g087800.2	Peptidase inhibitor I9	Hydrolase activity	Peptidase activity	-1.02638	3.55832e-05	0.00169649	Involved in proteolysis and negative regulation of catalytic activity
Solyc02g082920.3	Chitinase class I	Hydrolase activity	Chitinase activity	-1.10734	0.000276436	0.00819384	Acidic extracellular 26 kD chitinase (Z15141). Involved in defense and involved in jasmonic acid and ethylene-dependent systemic resistance, ethylene mediated signaling pathway
Solyc04g025530.3	Pyridoxal-dependent decarboxylase conserved domain	Lyase activity		-1.55448	0.00029341	0.00849127	Glutamate decarboxylase. calmodulin binding. 84% Homolog to (AT5G17330) Catalyzes the production of GABA. The calmodulin-binding is calcium-dependent and it is proposed that this may, directly or indirectly, form a calcium regulated control of GABA biosynthesis.
Solyc07g055010.3	Heavy-metal-associated domain	Metal ion binding		-1.57843	0.00100927	0.0212216	Metal ion binding protein. Heavy metal transport/detoxification protein
Solyc03g006550.3	Terpene synthase, N-terminal domain	Metal ion binding		-1.05762	3.096e-05	0.00152575	(-)-ent-kaurene synthase.Terpene synthase, metal-binding domain
Solyc11g006450.2	Ring finger domain	Nucleic acid binding transcription factor activity		-1.22225	0.00212616	0.0365674	Ring/U-box
Solyc12g049320.2	GRAS domain family	Nucleic acid binding transcription factor activity		-1.34579	0.000159398	0.00537472	Transcription factor GRAS
Solyc05g054650.1	C2H2-type zinc finger	Nucleic acid binding transcription factor activity		-1.24289	0.00014908	0.0051194	Zinc finger, C2H2
Solyc05g051860.3	zinc-finger of the FCS-type, C2-C2	Nucleic acid binding transcription factor activity		-1.33329	8.77679e-05	0.00338876	zinc-finger of the FCS-type, C2-C2
Solyc05g048830.3	Myb-like DNA-binding domain	Nucleic acid binding transcription factor activity		-1.05569	0.000897214	0.0195471	MYB transcription factor. 73% homolog to AtMYB17/AtLMI2 (At3g61250). AtLMI2 acts together with LEAFY to activate APETALA1 (MADS-box)
Solyc05g053330.3	Myb-like DNA-binding domain	Nucleic acid binding transcription factor activity		-1.11983	0.000729945	0.0168901	MYB transcription factor. 81% homolog to At5g49620 (AtMYB78). Response to ABA. Required for biotic and abiotic stress, including water depravation and oxidative stress.
Solyc05g015850.3	WRKY DNA -binding domain	Nucleic acid binding transcription factor activity		-1.48531	0.00169583	0.0309584	Tomato WRKY transcription factor 75. SlWRKY75 is a member of WRKY transcription factor gene family which has been implicated in multiple biological processes in plants. It has the C2H2 Zinc-finger domain, including water deprivation. 86% homolog to AT5G13080 (AtWRKY75) involved in Pi response.
Solyc06g008020.3	HIT zinc finger	Nucleic acid binding transcription factor activity		-1.15478	0.000708791	0.01655	Zinc finger, HIT-type
Solyc00g136260.1	Ring finger domain	Nucleic acid binding transcription factor activity		-1.97316	2.92661e-07	3.07684e-05	Zinc finger, C3HC4 RING-type
Solyc03g119390.3	Helix-loop-helix DNA-binding domain	Nucleic acid binding transcription factor activity		-1.55023	8.56802e-11	2.70235e-08	Tomato bHLH transcription factor 026, it has important role in physiological, developmental and metabolic processes. 85% homolog to At1g73830 (BEE3) BR enhanced expression 3 (Positive regulator of brassinosteroid signaling)
Solyc02g077590.1	Homeobox domain	Nucleic acid binding transcription factor activity		-3.38523	5.21893e-45	1.06993e-40	Homeobox-leucine zipper-like protein. 77% homolog to At3g61890 (ATHB-12) that has an essential functions in the primary response to drought, as mediators of a negative feedback effect on ABA signalling in the plant response to water deficit (Valdés et al., 2012; Plant Mol Biol)
Solyc12g008830.2	GATA zinc finger	Nucleic acid binding transcription factor activity		-1.44535	3.5506e-06	0.000256306	GATA transcription factor 20. 86% homolog to At5g5686 (GNC), involved in carbon metabolim. Involved in chlorophyll biosiynthesis and chloroplast. Regulated by auxin and cytokinin.
Solyc04g080435.1	Myb-like DNA-binding domain	Nucleic acid binding transcription factor activity		-1.14508	0.00139849	0.0270477	Myb-like DNA-binding domain
Solyc03g032060.1	Ring finger domain	Nucleic acid binding transcription factor activity		-1.11086	5.19283e-05	0.00228292	Zinc finger, C3HC4 RING-type. 70% homolog to At1g20823, involved in plant defense, response to cold and phosphate transport.
Solyc12g006230.2	Ring finger domain	Nucleic acid binding transcription factor activity		-1.77081	5.6664e-10	1.45209e-07	Zinc finger, C3HC4 RING-type
Solyc08g067360.3	WRKY DNA -binding domain	Nucleic acid binding transcription factor activity		-1.38602	6.79735e-08	9.29017e-06	WRKY transcription factor 45. response to water deprivation (IEP Gong et al., 2010)
Solyc07g045180.3	B-box zinc finger	Nucleic acid binding transcription factor activity		-1.22581	3.37011e-12	1.50197e-09	CONSTANS-like zinc finger protein
Solyc03g034000.3	Helix-loop-helix DNA-binding domain	Nucleic acid binding transcription factor activity		-1.53073	7.74624e-12	3.24093e-09	bHLH transcription factor 020
Solyc04g076220.3	Domain of unknown function (DUF296)	Nucleic acid binding transcription factor activity		-1.30619	4.32733e-11	1.50364e-08	AT-hook motif nuclear localized protein 17. Transcription factor that specifically binds AT-rich DNA sequences related to the nuclear matrix attachment regions (MARs).
Solyc08g082680.3	Ring finger domain	Nucleic acid binding transcription factor activity		-1.0013	0.000767694	0.0175109	Ring H2 finger protein
Solyc05g051200.1	AP2 domain	Nucleic acid binding transcription factor activity		-1.41654	8.31407e-10	1.95916e-07	ethylene-responsive factor 1. Tomato TERF1 modulates ethylene response and enhances osmotic stress (salinity) tolerance by activating expression of downstream genes (Huang et al., 2004; FEBS letters)
Solyc08g067970.3	zinc-finger of the FCS-type, C2-C2	Nucleic acid binding transcription factor activity		-1.11093	4.75366e-07	4.61871e-05	zinc-finger of the FCS-type, C2-C2
Solyc06g061240.3	PLATZ transcription factor	Nucleic acid binding transcription factor activity		-1.08444	5.15103e-10	1.33672e-07	Zinc-binding family protein
Solyc12g089190.1	Myb-like DNA-binding domain	Nucleic acid binding transcription factor activity		-1.27366	2.55384e-06	0.000194633	Myb-like DNA-binding domain. Transcription factor
Solyc12g008800.2	Myb-like DNA-binding domain	Nucleic acid binding transcription factor activity		-1.41996	7.54236e-16	8.59033e-13	Myb-like DNA-binding domain. 76% homolog to At5g47390 (Myb-like transcription factor) involved in senescence and leaf expansion
Solyc04g007000.1	AP2 domain	Nucleic acid binding transcription factor activity		-1.80089	3.15101e-29	1.61497e-25	ethylene response DNA binding factor 3. 81% homolog to AT3G25730, EFD3 involved in flowering. May be involved in the regulation of gene expression by stress factors and by components of stress signal transduction pathways (By similarity).
Solyc05g006340.3	WD domain, G-beta repeat	Nucleic acid binding transcription factor activity		-1.15977	6.53288e-13	3.43412e-10	Transcription factor.
Solyc08g065940.3	Zinc finger C-x8-C-x5-C-x3-H type (and similar)	Nucleic acid binding transcription factor activity		-1.0828	1.23984e-07	1.54987e-05	Zinc finger, CCCH-type. 75% homolog At2g19810 endoding for Oxidation-related Zinc Finger 1 (OZF1), a plasma membrane protein involved in oxidative stress.
Solyc11g067180.2	Male sterility protein	Oxidoreductase activity	Fatty-acyl-CoA reductase activity	-1.20028	0.0012543	0.0251854	fatty-acyl-CoA reductase (alcohol-forming) activity
Solyc04g072280.3	Multicopper oxidase	Oxidoreductase activity		-2.9546	3.53381e-06	0.000255995	Multicopper oxidase. 68% homolog to At5g09360 (LAC14) involved in Lignin degradation and detoxification of lignin-derived products.
Solyc09g092605.1	Cytochrome P450	Oxidoreductase activity		-1.48005	2.43488e-07	2.68373e-05	Cytochrome P450
Solyc12g049030.1	Fatty acid desaturase	Oxidoreductase activity		-3.06035	1.38189e-08	2.28469e-06	Fatty acid desaturase
Solyc06g065060.1	Berberine and berberine like	Oxidoreductase activity	FAD binding	-2.24567	0.00138731	0.0268812	FAD-binding domain-containing protein. FAD linked oxidase, N-terminal. Involved in flavin adenine dinucleotide binding.
Solyc03g119910.3	2OG-Fe(II) oxygenase superfamily	Oxidoreductase activity		-1.73081	0.00056657	0.0141649	Le3OH-23b-hydroxylase. Converts the inactive gibbberellin precursors GA9 and GA20 in the bioactives gibberellins GA4 and GA1
Solyc02g080120.2	2OG-Fe(II) oxygenase superfamily	Oxidoreductase activity		-1.63896	0.00232897	0.0391363	Oxoglutarate and iron-dependent oxygenase. Gibberellin 2-beta-dioxygenase 7 (involved in GA degradation). Response to cytokinin and auxin in roots
Solyc02g070110.1	Berberine and berberine like	Oxidoreductase activity	FAD binding	-2.84875	2.22571e-05	0.00116699	FAD-binding domain-containing protein (flavin adenine dinucleotide binding). 64% homolog to At1g44440 (AtBEE-like28) involved in cell wall metabolism (Daniel et al., 2015; J Biol Chem)
Solyc04g071150.3	Cytochrome P450	Oxidoreductase activity		-1.04958	0.000321757	0.00914886	Cytochrome P450, E-class, group I ((+)-abscisic acid 8'-hydroxylase activity) (Solgenomics)
Solyc08g029000.3	PLAT/LH2 domain	Oxidoreductase activity		-1.51729	0.000246777	0.00752852	Tomato lipoxygenase. 66% homolog to At1g55020 (AtLOX1) a 9-S lipoxygenese.
Solyc03g096540.3	PLAT/LH2 domain	Oxidoreductase activity		-2.20856	3.51102e-15	3.27179e-12	PLAT/LH2 domain
Solyc03g096550.3	PLAT/LH2 domain	Oxidoreductase activity		-1.81504	2.72358e-14	2.068e-11	Wound/stress protein. Lipoxygenase, LH2
Solyc04g054260.3	Cytochrome P450	Oxidoreductase activity		-1.30362	1.36526e-13	8.74665e-11	Cytochrome P450. Ferulate 5-hydroxylase activity
Solyc09g010000.3	2OG-Fe(II) oxygenase superfamily	Oxidoreductase activity		-1.00486	2.96974e-18	4.68327e-15	1-aminocyclopropane-1-carboxylate oxidase activity. Involved in Ethylene biosynthesis. 66% homolog to At1g06620, that has a negative effect on ethylene biosynthesis (Peñarrubia et al., 1992)
Solyc09g090970.3	Pathogenesis-related protein Bet v I family	Protein binding		-2.36452	0.00236705	0.0395492	Major allergen Mal d 1. Bet v I allergen
Solyc12g096960.2	Pathogenesis-related protein Bet v I family	Protein binding		-1.14312	0.00134514	0.0263698	Major allergen Mal d. Bet v I allergen. Response to biotic stimulus
Solyc08g080620.1	Thaumatin family	Protein binding		-1.34434	0.00197845	0.0346524	Tomato PR-5x, involved in defense response to bacterium, incompatible interaction
Solyc01g091030.3	Auxin responsive protein	Protein binding		-1.02069	6.86126e-05	0.00284167	Small auxin up-regulated RNA1. SlSAUR1 belongs to the primary auxin response gene family, SAUR, whose members are hypothesized to be involved in auxin signaling pathway
Solyc08g080670.1	Thaumatin family	Protein binding		-1.49302	2.08915e-07	2.39272e-05	Tomato Pathogenesis-related 5-like protein. May a play role in response to abiotic stress. Involved in defense response to bacterium, incompatible interaction
Solyc07g042510.3	Inhibitor of apoptosis-promoting Bax1	Protein binding		-1.46994	1.05485e-08	1.80212e-06	Bax inhibitor 1-related. Glutamate binding
Solyc00g174340.2	Cysteine-rich secretory protein family	Protein binding		-2.88767	5.6884e-07	5.3741e-05	73% homolog to At2g14580 (PRB1) pathogenesis related protein, encodes a basic PR1-like protein. Involved in defense
Solyc01g095700.3	Polyketide cyclase / dehydrase and lipid transport	Protein binding		-1.24569	1.8617e-23	4.77083e-20	81% homolog to AT4G01026 (PYL7)Encodes a member of the PYR (pyrabactin resistance )/PYL(PYR1-like)/RCAR (regulatory components of ABA receptor). ABA signalling
Solyc06g006020.2	Leucine Rich Repeat	Protein kinase activity		-1.31107	0.000421472	0.0112216	transmembrane receptor protein serine/threonine kinase
Solyc01g008390.2	Leucine rich repeat	Protein kinase activity		-1.14793	0.00174304	0.0315655	Leucine-rich repeat receptor-like protein kinase PEPR1
Solyc12g009510.1	Leucine rich repeat	Protein kinase activity		-1.13468	0.00196161	0.0344012	transmembrane receptor protein serine/threonine kinase
Solyc11g017280.2	Leucine rich repeat	Protein kinase activity		-1.06979	0.00084999	0.0188182	Serine/threonine protein kinase
Solyc04g074020.2	Leucine rich repeat N-terminal domain	Protein kinase activity		-1.74937	6.55015e-08	9.07329e-06	Serine/threonine protein kinase. 67% homolog to At4g08850 (AtMIK2), involved in cell wall intefrity (Van der Does et al., 2017; Plos Genet)
Solyc04g009910.3	Protein kinase domain	Protein kinase activity		-1.21479	1.7268e-05	0.000934065	Calcium-dependent protein kinase 2. Serine/threonine protein kinase
Solyc12g009780.1	Leucine Rich Repeat	Protein kinase activity		-1.19552	4.5503e-06	0.000318853	Leucine-rich repeat
Solyc04g074030.3	Leucine rich repeat N-terminal domain	Protein kinase activity		-1.91478	2.59697e-10	7.60578e-08	Receptor protein kinase-like protein
Solyc11g011180.2	Leucine Rich repeat	Protein kinase activity		-1.22841	6.16822e-08	8.66127e-06	Leucine-rich repeat receptor protein kinase EXS
Solyc05g012430.1	Leucine rich repeat	Protein kinase activity		-1.70694	8.11159e-08	1.07288e-05	Leucine-rich repeat receptor-like protein kinase
Solyc09g090210.3	Protein tyrosine kinase	Protein kinase activity		-1.10028	1.66701e-05	0.000918024	Serine/threonine protein kinase
Solyc07g006770.2	TMEM154 protein family	Protein kinase activity		-1.19651	3.03873e-05	0.0015084	LRR receptor-like serine/threonine-protein kinase FEI 1
Solyc10g076550.1	Protein kinase domain	Protein kinase activity		-1.84868	1.50917e-10	4.54993e-08	Receptor-like protein kinase At3g21340
Solyc04g074050.3	Protein kinase domain	Protein kinase activity		-1.75543	4.2547e-19	7.92961e-16	Receptor protein kinase-like protein
Solyc01g067020.3	Protein kinase domain	Protein kinase activity		-1.16504	4.78396e-10	1.27371e-07	transmembrane receptor protein serine/threonine kinase activity
Solyc09g075920.1	D-mannose binding lectin	Protein kinase activity		-1.10278	5.28017e-05	0.00231301	68% homolog to at5g60900 (RLK1. Receptor-like protein kinase 1).
Solyc08g016270.2	Leucine rich repeat	Protein kinase activity		-1.13498	2.64331e-06	0.000199965	Receptor-like protein kinase 2
Solyc04g074000.3	Protein tyrosine kinase	Protein kinase activity		-1.64435	4.9719e-14	3.51479e-11	Leucine-rich repeat receptor-like protein kinase
Solyc08g077730.3	MORN repeat	Protein kinase activity		-1.2225	4.92174e-07	4.72021e-05	1-phosphatidylinositol-4-phosphate 5-kinase-like protein (structural constituent of cuticle)
Solyc04g009900.3	Protein kinase domain	Protein kinase activity		-1.27079	5.87514e-21	1.20446e-17	Phosphoenolpyruvate carboxylase kinase (AF203481). Signal transduction
Solyc02g067050.3	Uncharacterized ACR, COG1678	Structural constituent of ribosome		-2.31059	1.95103e-06	0.000155032	PPR containing protein
Solyc01g095690.2	PPR repeat	Structural constituent of ribosome		-1.03959	1.37512e-06	0.000114599	Pentatricopeptide repeat-containing protein
Solyc03g025670.3	PAR1 protein	Transcription coregulator activity		-1.92791	2.46829e-05	0.00125877	PAR1 protein
Solyc02g078510.3	Transferase family	Transferase activity		-1.30539	0.000767603	0.0175109	Acyltransferase-like protein.
Solyc01g095080.3	Aminotransferase class I and II	Transferase activity		-1.49979	9.77192e-05	0.0036962	1-aminocyclopropane-1-carboxylic acid synthase-2 (acc2), catalyzes the formation of 1-aminocyclopropane-1-carboxylate, during fruit ripening under ethylene treatment
Solyc05g052680.1	Transferase family	Transferase activity		-2.09649	9.37787e-08	1.21681e-05	Tomato Hydroxycinnamoyl transferase
Solyc09g098080.3	UDP-glucoronosyl and UDP-glucosyl transferase	Transferase activity		-2.4431	0.00098402	0.0208403	71% homolog to At3g21760, involved in ABA homeostasis, converting active ABA to an inactive form depending on intrinsic cellular and environmental conditions in plants.
Solyc10g055730.2	Transferase family	Transferase activity		-1.05631	0.000167111	0.00554361	N-hydroxycinnamoyl/benzoyltransferase 4
Solyc08g078650.3	Mannosyltransferase putative	Transferase activity		-1.58912	0.000778904	0.0177032	Glycosyl transferase family 8 glycogenin
Solyc12g089050.2	Membrane bound O-acyl transferase family	Transferase activity		-1.03514	0.00219996	0.0374286	Wax synthase isoform 1 ( acyltransferase activity)
Solyc01g009330.1	U-box domain	Transferase activity	Ubiquitin-protein transferase activity	-2.14936	0.000101312	0.00379708	72% homolog to AtPUB22 (AT3G52450) that negatively regulates drought stress (Zhao et al., 2017; Int J Mol Sci.)
Solyc05g052670.1	Transferase family	Transferase activity		-2.48181	2.98789e-16	4.08365e-13	N-hydroxycinnamoyl/benzoyltransferase 1
Solyc07g054580.3	GH3 auxin-responsive promoter	Transferase activity	Adenylyltransferase activity	-1.07498	4.27044e-12	1.86273e-09	Tomato jasmonate-amino synthetase activity. 73% homolog to AT4G03400 (DFL2) GH3 auxin-responsive promoter. Catalyzes the synthesis of indole-3-acetic acid (IAA)-amino acid conjugates, providing a mechanism for the plant to cope with the presence of excess auxin (By similarity).
Solyc12g009560.2	F-box domain	Transferase activity	Ubiquitin-protein transferase activity	-1.14496	2.13337e-18	3.64468e-15	EIN3-binding F-box protein 1 (EBF1) negative regulation of ethylene mediated signaling pathway
Solyc10g080610.1	Kelch motif	Transferase activity	Ubiquitin-protein transferase activity	-1.38844	1.90154e-09	3.85975e-07	Kelch repeat type 1
Solyc08g077370.3	Purine nucleobase transmembrane transport	Transport activity		-1.13643	0.000391546	0.010646	63% homolog to AT1G44750 (PUP11) that May be involved in the transport of purine and purine derivatives such as cytokinins, across the plasma membrane.
Solyc06g072620.3	Sugar efflux transporter for intercellular exchange	Transport activity		-1.07851	0.00236054	0.0394727	MtN3-like protein RAG1-activating protein 1 homologue.
Solyc09g091670.3	ABC-transporter extracellular N-terminal	Transport activity		-1.50292	0.00281009	0.0447976	ATP-binding cassette transporter. ABC-2 type transporter. 66% homolog to At1g15520 (PDR2) involved in ABA transport )Kang et al., 2010; PNAS)
Solyc05g055540.2	Major Facilitator Superfamily	Transport activity		-1.15144	8.55169e-06	0.000541877	Nodulin family protein
Solyc05g053610.2	ABC-2 type transporter	Transport activity		-1.27193	3.53741e-08	5.21729e-06	ATP-binding cassette transporter. ABC-2 type transporter. 70% homolog to At1g15520 (PDR2) involved in ABA transport )Kang et al., 2010; PNAS)
Solyc08g078950.3	POT family	Transport activity	Dipeptide transporter activity	-1.06163	6.00321e-17	8.79084e-14	Tomato NIT1, involved in nitrate response and water deprivation. 65% homolog to At1g12110 (AtNRT1.1) Involved in nitrate signaling. Mutants have less transpiration and are more tolerant to drought
Solyc04g014280.1	no_annotation	Unknown		-1.77415	2.29974e-05	0.00118758
Solyc05g054850.1	no_annotation	Unknown		-1.5931	0.000204545	0.00651146
Solyc02g078250.3	Domain of unknown function (DUF588)	Unknown		-1.20778	3.3202e-06	0.000244847
Solyc03g045100.1	no_annotation	Unknown		-1.20522	0.00112558	0.0231218
Solyc02g079940.3	Protein of unknown function (DUF1218)	Unknown		-1.05014	0.000992343	0.0209732
Solyc12g006225.1	no_annotation	Unknown		-1.52355	1.67027e-05	0.000918024
Solyc01g081210.3	no_annotation	Unknown		-1.28636	3.10607e-05	0.00152704
Solyc07g053225.1	no_annotation	Unknown		-1.45603	0.000124545	0.00447826
Solyc07g056080.1	no_annotation	Unknown		-1.21755	0.00199072	0.0347335
Solyc11g012520.1	no_annotation	Unknown		-1.00087	0.000105839	0.00390253
Solyc00g170200.1	no_annotation	Unknown		-2.18304	2.12059e-11	7.90441e-09
Solyc05g009480.1	no_annotation	Unknown		-1.13204	6.06308e-05	0.00260079
Solyc12g062200.1	no_annotation	Unknown		-3.61072	8.84157e-05	0.0033944
Solyc01g044240.3	no_annotation	Unknown		-1.28657	5.92933e-05	0.00256992
Solyc02g031990.1	VQ motif	Unknown		-1.43499	0.000607132	0.014853
Solyc07g054790.1	Wound-induced protein	Unknown		-1.93364	1.94737e-06	0.000155032
Solyc06g062420.3	no_annotation	Unknown		-1.62364	0.000104712	0.00387281
Solyc00g080750.3	Domain of unknown function (DUF4228)	Unknown		-1.89706	2.31575e-07	2.59427e-05
Solyc08g074690.3	Protein of unknown function (DUF_B2219)	Unknown		-1.31502	0.000423606	0.0112491
Solyc11g007500.2	no_annotation	Unknown		-1.09131	2.66459e-05	0.00134218
Solyc03g116390.3	no_annotation	Unknown		-1.80063	5.82284e-08	8.23269e-06
Solyc04g005660.3	no_annotation	Unknown		-1.15178	0.000396114	0.0107417
Solyc12g098880.2	no_annotation	Unknown		-1.18336	0.000125269	0.00448976
Solyc07g007270.3	no_annotation	Unknown		-1.3961	1.59584e-05	0.000889031
Solyc07g005300.1	no_annotation	Unknown		-1.42953	9.80167e-05	0.00370063
Solyc01g097570.2	no_annotation	Unknown		-1.03702	0.000330799	0.00935407
Solyc01g109800.2	no_annotation	Unknown		-1.14484	0.00219402	0.0373895
Solyc05g052890.3	no_annotation	Unknown		-1.21606	5.80256e-05	0.0025203
Solyc02g076800.1	Domain of unknown function (DUF4228)	Unknown		-1.0109	5.178e-05	0.00228292	69% homolog to At1g29195 (phosphatidylinositol 4-phosphate 5-kinase MSS4-like protein)
Solyc12g006260.1	no_annotation	Unknown		-1.83758	9.62362e-09	1.67198e-06
Solyc01g005040.3	Domain of unknown function (DUF588)	Unknown		-1.11653	0.0002482	0.00754948
Solyc06g063060.3	Dormancy/auxin associated protein	Unknown		-1.10075	5.02727e-06	0.000347017	Auxin-repressed protein-like protein
Solyc07g054760.1	Wound-induced protein	Unknown		-1.78031	5.96942e-07	5.53752e-05	Wound-induced protein
Solyc07g054780.1	Wound-induced protein	Unknown		-1.76828	1.1882e-13	7.85782e-11	Wound-induced protein
Solyc02g085910.3	Protein of unknown function DUF260	Unknown		-3.03679	1.74222e-24	5.95287e-21	LOB domain protein 42. Lateral organ boundaries, LOB
Solyc01g091700.3	no_annotation	Unknown		-1.16902	2.28205e-07	2.57057e-05
Solyc06g073165.1	BURP domain	Unknown		-1.05243	0.000451881	0.0118466
Solyc12g096570.1	no_annotation	Unknown		-2.52864	3.3971e-24	9.94914e-21
Solyc09g008830.3	no_annotation	Unknown		-1.48165	6.56807e-16	7.92071e-13
Solyc04g011750.3	no_annotation	Unknown		-2.28379	1.39195e-12	6.9601e-10
Solyc03g043740.3	no_annotation	Unknown		-1.24161	2.27584e-08	3.53462e-06
Solyc03g031890.3	no_annotation	Unknown		-1.42553	9.84408e-12	3.97302e-09
Solyc06g051680.1	Protein of unknown function (DUF1313)	Unknown		-1.30305	1.87105e-12	8.92056e-10
Solyc01g009430.3	no_annotation	Unknown		-1.88686	6.60469e-25	2.70805e-21
Solyc07g042190.3	zinc-finger of the FCS-type, C2-C2	Unknown		-1.20229	3.80808e-11	1.34602e-08	Zf-FLZ domain
Solyc07g054730.1	Wound-induced protein	Unknown		-1.31235	2.76846e-13	1.62161e-10	Wound-responsive protein-related
Solyc01g005470.3	PLAC8 family	Unknown		-1.08196	0.000160735	0.00540201	Cell number regulator 10. Protein of unknown function Cys-rich
Solyc01g108910.3	no_annotation	Unknown		-1.06077	8.23986e-11	2.64026e-08

## Sheet: Biological function (up)
Gene ID	Annotation		GO category			Details
Solyc09g056040.3	HECT-domain (ubiquitin-transferase)	HECT domain	Cell death/senescence			Ubiquitin-protein ligase 1. 67% Homolog to AtUPL5, related to senescence
Solyc03g094160.3	Caspase domain		Cell death/senescence			Tomato Metacaspase. Peptidase C14, caspase catalytic. 76% Homolog to AtMC1, involved in cell death
Solyc01g111440.3	Senescence-associated protein	Senescence/spartin-associated	Cell death/senescence			Senescence-associated protein 12
Solyc08g008370.3	Development and cell death domain	Development/cell death domain	Cell death/senescence			Development/cell death domain (Hypoxia)
Solyc07g006280.3	Tetraspanin family	Tetraspanin/Peripherin	Cell death/senescence			Senescence-associated protein
Solyc06g073750.3	Glycosyl hydrolase family 3 N terminal domain	Glycoside hydrolase, family 3, N-terminal	Cell wall-related			Encodes a beta-glucosidase involved in xyloglucan metabolism.
Solyc07g006850.2	Glycosyl hydrolases family 16	Glycoside hydrolase family 16	Cell wall-related			Tomato Xyloglucan endotransglucosylase/hydrolase 3
Solyc03g115380.2	UDP-glucose/GDP-mannose dehydrogenase family, NAD binding domain	UDP-glucose/GDP-mannose dehydrogenase, N-terminal	Cell wall-related			Involved in cell wall biosynthesis
Solyc02g094010.2	Protein kinase domain	Protein kinase domain	Cell wall-related			Cell wall macromolecule catabolic process
Solyc03g110890.1	Polysaccharide biosynthesis	Polysaccharide biosynthesis domain	Cell wall-related			Glucuronoxylan 4-O-methyltransferase-like protein. Plant-type secondary cell wall biogenesis, xylan biosynthetic process, xylan metabolic process
Solyc09g075330.3	Pectinesterase	Pectinesterase, catalytic	Cell wall-related			Tomato Pectinesterase, catalytic. Involved in cell wall. 72% Homolog to At4g02330 that encodes a pectin methylesterase that is sensitive to chilling stress and brassinosteroid regulation
Solyc09g011860.3	GDP-fucose protein O-fucosyltransferase	GDP-fucose protein O-fucosyltransferase	Cell wall-related			Os03g0169000 protein. Involved in Glycan metabolism
Solyc12g010540.1	GDP-mannose 4,6 dehydratase	NAD(P)-binding domain	Cell wall-related			NAD dependent epimerase/dehydratase family protein expressed. 74% homolog to At4g30440 (GAE1; UDP-D-glucuronate 4-epimerase 1). Involved in Cell wall biosynthesis and integrity. cellular response to hypoxia and galacturonate biosynthetic process
Solyc04g005040.1	Putative peptidoglycan binding domain	Peptidoglycan binding-like	Cell wall-related			Peptidase M10A and M12B, matrixin and adamalysin. Involved in cell wall biosynthesis
Solyc02g089640.3	Glycosyltransferase like family 2		Cell wall-related			Cellulose synthase-like C1-2 glycosyltransferase family 2 protein
Solyc03g123620.4	Plant invertase/pectin methylesterase inhibitor	Pectinesterase inhibitor domain	Cell wall-related			Pectinesterase. Cell wall biosynthesis.
Solyc03g097050.3	RING/Ubox like zinc-binding domain		Cell wall-related			Tomato Cellulose synthase-like protein
Solyc06g074670.3	NAD dependent epimerase/dehydratase family	NAD-dependent epimerase/dehydratase	Cell wall-related			UDP-glucuronate decarboxylase activity. Involved in cell wall organization (IEA; solgenomics)
Solyc09g005500.3	Pathogenesis-related protein Bet v I family	Bet v I/Major latex protein	Defense			Response to biotic stimulus.
Solyc03g098790.3	Trypsin and protease inhibitor	Proteinase inhibitor I3, Kunitz legume	Defense			Serine-type endopeptidase inhibitor activity. Alpha-amylase inhibitor activity
Solyc12g044190.2	NB-ARC domain	NB-ARC	Defense			Disease resistance protein.
Solyc07g008710.3	Pathogenesis-related protein Bet v I family	Bet v I/Major latex protein	Defense
Solyc02g084890.2	NB-ARC domain	NB-ARC	Defense	Defense		Cc-nbs-lrr resistance protein. 66% Homolog to AT3G50950 (HOPZ-ACTIVATED RESISTANCE 1) involved in defense
Solyc02g090380.3	Arabidopsis broad-spectrum mildew resistance protein RPW8	Powdery mildew resistance protein, RPW8 domain	Defense	Defense		Disease resistance protein
Solyc07g061760.2	Ankyrin repeats (3 copies)	Ankyrin repeat-containing domain	Defense and stress			Transcription Factor Binding
Solyc08g080540.3	HSF-type DNA-binding	Heat shock factor (HSF)-type, DNA-binding	Defense and stress	Abiotic stress		SolycHsfB2b
Solyc10g086530.1	GRAS domain family	Transcription factor GRAS	Defense and stress			Transcription factor GRAS. Potentially involved in stress response of roots.
Solyc10g011910.3	WRKY DNA -binding domain	WRKY domain	Defense and stress			SlWRKY25 is a member of WRKY transcription factor gene family which has been implicated in multiple biological processes in plants, including drought. It has the C2H2 Zinc-finger domain
Solyc03g121400.1	Dof domain, zinc finger	Zinc finger, Dof-type	Defense and stress			SlDof14 belongs to the DNA binding of one finger gene family which encode single zinc finger proteins. 80% Homolog to AtDOF1 (At1g51700) up-regulated by drought stress and down-regulated by ABA
Solyc10g009550.3	WRKY DNA -binding domain	WRKY domain	Defense and stress			WRKY transcription factor 42. Assayed for response to water deprivation (solgenomics). 85% Homolog to AtWRKY75 involved in senescence
Solyc08g008280.3	WRKY DNA -binding domain	WRKY domain	Defense and stress			Tomato WRKY transcription factor 53. Assayed for response to water deprivation.
Solyc05g053010.1	Protein kinase domain	Protein kinase domain	Defense and stress			Legume lectin. Potentially involved in defense
Solyc07g064820.1	Protein kinase domain	Protein kinase domain	Defense and stress			SlMAPKKK59 is a part of the MAPKKK gene family known to be involved in the response to various biotic and abiotic stresses in plants
Solyc02g068680.1	C1 domain	DC1	Defense and stress			CHP-rich zinc finger protein-like
Solyc04g081530.1	DnaJ domain	DnaJ domain	Defense and stress	Abiotic stress		Tomato Chaperone protein dnaJ 11. Heat shock protein DnaJ, N-terminal
Solyc11g012510.2	GRAS domain family	Transcription factor GRAS	Defense and stress			Tomato GRAS1. 68% homolog to At5g48150 (PAT1), involved in phytochrome A signal transduction.
Solyc06g075780.2	C2H2-type zinc finger	Zinc finger, C2H2	Defense and stress	Abiotic stress		Cys2/His2 zinc-finger transcription factor. 80% homolog to AtZAT12 (AT5G59820) which expression is activated at the transcriptional level during different abiotic stresses (including drought) and in response to a wound-induced systemic signal (Davletova et al., 2005. Plant Physiology)
Solyc02g087480.3	Protein of unknown function (DUF1336)	Protein ENHANCED DISEASE RESISTANCE 2, C-terminal	Defense and stress	Defense
Solyc06g076020.3	Hsp70 protein	Heat shock protein 70 family	Defense and stress	Abiotic stress		heat shock protein 70 kD (hsc1)
Solyc06g076040.3	U-box domain	U box domain	Defense and stress			Tomato U-box domain-containing protein. Armadillo-like helical
Solyc01g095140.3	Late embryogenesis abundant protein	Late embryogenesis abundant protein, LEA-14	Defense and stress	Abiotic stress		Late embryogenesis abundant protein. Water Stress and Hypersensitive response (Solgenomics)
Solyc12g005340.2	GRAS domain family	Transcription factor GRAS	Defense and stress			GRAS family transcription factor. 67% homolog to At5g48150 (PAT1), involved in phytochrome A signal transduction.
Solyc06g009140.3	Late embryogenesis abundant protein	Late embryogenesis abundant protein, LEA5-type	Defense and stress	Abiotic stress		Tomato Late embryogenesis abundant 3. Response to stress. 75% homolog to AtLEA5 that plays a specific role in protection against oxidative stress involving decreased photosynthesis. Response to water depravation (IEP, source ThaleMine)
Solyc01g095150.3	Late embryogenesis abundant protein	Late embryogenesis abundant protein, LEA-14	Defense and stress	Abiotic stress		late embryogenesis-like protein (SlLEA). Response to desiccation (IEP, solgenomics)
Solyc02g090770.1	AP2 domain	AP2/ERF domain	Defense//Phytohorme metabolism/signaling			Ethylene responsive transcription factor 2b. Pathogenesis-related transcriptional factor and ERF, DNA-binding. Potential Arabiodpsis RRTF1, Involved in retarding programmed cell death under salt stress due to the regulation of processes participating in ROS inhibition.
Solyc09g014590.3	Leucine Rich Repeat	Leucine-rich repeat	Defense/Signaling			Polygalacturonase inhibitor protein. Involved in plant defense response
Solyc01g102840.3	TIR domain	Toll/interleukin-1 receptor Homolog (TIR) domain	Defense/signaling	Defense		Toll-Interleukin receptor. 70% homolog to AT5G41750 (Disease resistance protein (TIR-NBS-LRR class) family)
Solyc02g062550.3	ATPase family associated with various cellular activities (AAA)	ATPase, AAA-type, core	Development			Cell division protease ftsH homolog. ATPase, AAA-type, core. 70% Homolog to At3g50390 (cytochrome BC1 synthesis), related to cell death, pathogen resistance and amplifying salicylic acid signalling.
Solyc03g117270.1	F-box domain	F-box domain	Development			Cyclin-like F-box
Solyc02g087540.2	Domain associated at C-terminal with AAA	AAA-type ATPase, N-terminal domain	Development			Cell division AAA ATPase family protein
Solyc06g073050.2	No apical meristem (NAM) protein	NAC domain	Development			No apical meristem (NAM) protein
Solyc03g080090.3	No apical meristem (NAM) protein	NAC domain	Development			Tomato Nam-like protein 1. This protein is drought responsive in drought tolerant genotypes (Gong et al., 2010; JXB)
Solyc05g015350.3	Cytochrome P450	Cytochrome P450	Flowering/Fruit-related			Involved in fruit and seed development
Solyc08g067230.3	K-box region	Transcription factor, K-box	Flowering/Fruit-related			DNA binding. 75% Homolog to Arabidopsis PISTILLATA: Floral homeotic gene encoding a MADS domain transcription factor. Required for the specification of petal and stamen identities.
Solyc02g089200.3	SRF-type transcription factor (DNA-binding and dimerisation domain)	Transcription factor, MADS-box	Flowering/Fruit-related			TM29 belongs to the SEPALLATA (SEP) subfamily of the MADS-box gene family. Sequence-specific DNA binding transcription factor activity
Solyc05g015750.3	SRF-type transcription factor (DNA-binding and dimerisation domain)	Transcription factor, MADS-box	Flowering/Fruit-related			Tomato SEPALLATA3. Sequence-specific DNA binding transcription factor activity
Solyc04g081000.3	K-box region	Transcription factor, K-box	Flowering/Fruit-related			a MADS-box trascription factor ortholog to the APETALA3 (AP3) gene in Arabidopsis thaliana and DEFICIENS (DEF) in Antirrhinum majus
Solyc01g093960.3	SRF-type transcription factor (DNA-binding and dimerisation domain)	Transcription factor, MADS-box	Flowering/Fruit-related			MADS box transcription factor. Homolog to Sepallata 1 (AtSEP1)
Solyc06g059970.3	SRF-type transcription factor (DNA-binding and dimerisation domain)	Transcription factor, MADS-box	Flowering/Fruit-related			Tomato TPI belongs to the APETALA3/PISTILLATA (AP3/PI) subfamily of the MADS-box gene family.
Solyc02g071730.3	SRF-type transcription factor (DNA-binding and dimerisation domain)	Transcription factor, MADS-box	Flowering/Fruit-related			Tomato TAG1 belongs to the AGAMOUS (AG) subfamily of the MADS-box gene family.
Solyc09g005570.3	DUF761-associated sequence motif	DUF3741-associated sequence motif	Flowering/Fruit-related			Tomato TRM31. Belongs to the 26 member TON1 Recruiting Motif famil. Regulates cell division patterns in ovary development to alter final fruit shape.
Solyc05g015840.3	SBP domain	Transcription factor, SBP-box	Flowering/Fruit-related	Plant development		Tomato Squamosa promoter binding protein 13 (SylSBP13), involved in different aspects of plant development.
Solyc12g098930.2	Mitochondrial branched-chain alpha-ketoacid dehydrogenase kinase	Branched-chain alpha-ketoacid dehydrogenase kinase/Pyruvate dehydrogenase kinase, N-terminal	Metabolism
Solyc11g072930.2	Carbohydrate-binding protein of the ER	Malectin-like carbohydrate-binding domain	Metabolism			Receptor-like kinase.
Solyc06g062450.3	Carbohydrate-binding protein of the ER	Malectin-like carbohydrate-binding domain	Metabolism			Receptor protein kinase-like
Solyc07g043060.1	UDP-glucoronosyl and UDP-glucosyl transferase	UDP-glucuronosyl/UDP-glucosyltransferase	Metabolism			Quercetin 3-O-glucosyltransferase activity. Involved in flavonoid biosynthesis
Solyc04g056380.3	Putative adipose-regulatory protein (Seipin)	Seipin family	Metabolism			Genomic DNA chromosome 5 P1 clone MQK4. Adipose-regulatory protein, Seipin
Solyc08g048410.2	Ubiquitin carboxyl-terminal hydrolase	Peptidase C19, ubiquitin carboxyl-terminal hydrolase	Metabolism			Peptidase C19, ubiquitin carboxyl-terminal hydrolase
Solyc01g107810.2	UDP-glucoronosyl and UDP-glucosyl transferase	UDP-glucuronosyl/UDP-glucosyltransferase	Metabolism			Quercetin 7-O-glucosyltransferase activity
Solyc02g084980.3	Glycosyl transferase family 8	Glycosyl transferase, family 8	Metabolism			Galactinol synthase. Glycosyl transferase, family 8. 76% Homolog to At1g56600 (GolS2), involved in galactinol biosynthesis as osmoprotectants in drought-stress tolerance of plants
Solyc09g005940.3	Male sterility protein	Male sterility, NAD-binding	Metabolism			Fatty acyl coA reductase. Male sterility, NAD-binding
Solyc10g085870.1	UDP-glucoronosyl and UDP-glucosyl transferase	UDP-glucuronosyl/UDP-glucosyltransferase	Metabolism			65% Homolog to AtUGT73C1 that catalyzes the formation of O-glucosides.
Solyc10g086690.2	PAP2 superfamily C-terminal	Sphingomyelin synthase-like domain	Metabolism			Tomato Phosphatidylcholine:ceramide cholinephosphotransferase 2. Catalyzes the transfer of the phosphorylinositol group from phosphatidylinositol (PI) to phytoceramide, an essential step in sphingolipid biosynthesis. May play an important role in modulating plant programmed cell death (PCD)
Solyc08g081555.1	Aminotransferase class I and II	Aminotransferase, class I/classII	Metabolism
Solyc03g117260.2	Plant protein of unknown function	Protein of unknown function DUF247, plant	Metabolism			Tomato Pentatricopeptide (PPR) repeat-containing protein-like
Solyc06g075130.3	START domain	START domain	Metabolism			phosphatidylinositol binding. Pleckstrin Homolog (PH) and lipid-binding START domains-containing protein
Solyc08g062680.1	DDE superfamily endonuclease	Harbinger transposase-derived nuclease domain	Metabolism			Involved in lipid catabolic process. 70% Homolog to At5g12010 (HSP17.6II). Induced by drought stress (Catala et al., 2016 ASPB)
Solyc03g114710.3	UDP-glucoronosyl and UDP-glucosyl transferase	UDP-glucuronosyl/UDP-glucosyltransferase	Metabolism			Quercetin 7-O-glucosyltransferase activity. 63% Homolog to Arabidopsis UGT89B1 (Possesses quercetin 3-O-glucosyltransferase, 7-O-glucosyltransferase and 4'-O-glucosyltransferase activities in vitro)
Solyc04g072920.3	Trehalose-phosphatase	Trehalose-phosphatase	Metabolism			Involved in trehalose biosynthetic process
Solyc02g089615.1	S-adenosyl-l-methionine decarboxylase leader peptide	S-adenosyl-l-methionine decarboxylase leader peptide	Metabolism
Solyc03g036470.2	Aromatic amino acid lyase	Aromatic amino acid lyase	Metabolism			Tomato phenylalanine ammonia-lyase. 85% Homolog to AtPAL4 (AT3G10340)
Solyc08g068600.3	Pyridoxal-dependent decarboxylase conserved domain	Pyridoxal phosphate-dependent decarboxylase	Metabolism			Pyridoxal phosphate-dependent decarboxylase. 67% Homolog to At1g43710 involved to ethanolamine regulation in plant growth and development.
Solyc02g094400.3	Glycerophosphoryl diester phosphodiesterase family	Glycerophosphodiester phosphodiesterase domain	Metabolism			Tomato Glycerophosphodiester phosphodiesterase gde1, involved in lipid and glycerol metabolism. 72% Homolog to AT5g41080 (GDPD2). Assayed for response to osmotic stress (drought) (Boyce et al., 2003; Plant Journal)
Solyc01g106390.3	Shikimate / quinate 5-dehydrogenase	Quinate/shikimate 5-dehydrogenase/glutamyl-tRNA reductase	Metabolism			Tetrapyrrole biosynthesis, glutamyl-tRNA reductase. 70% Homolog to At1g09940 (HEMA2) induced in photosynthetic tissues under oxidative conditions to supply heme for defensive hemoproteins outside plastids
Solyc03g118470.3	NUDIX domain	NUDIX hydrolase domain	Metabolism			Diphosphoinositol polyphosphate phosphohydrolase 1. Homolog to AtNUDT4. Probably mediates the hydrolysis of some nucleoside diphosphate derivatives. Cellular response to hypoxia
Solyc02g089610.2	Adenosylmethionine decarboxylase	S-adenosylmethionine decarboxylase	Metabolism			Tomato S-adenosylmethionine decarboxylase 2 (SAMDC2)
Solyc12g009000.1	DDE superfamily endonuclease	Harbinger transposase-derived nuclease domain	Metabolism			Involved in lipid catabolic process
Solyc01g087590.3	Flavin containing amine oxidoreductase	Amine oxidase	Metabolism			Polyamine oxidase
Solyc01g094410.3	Plant phosphoribosyltransferase C-terminal	Phosphoribosyltransferase C-terminal	Metabolism			Phosphoribosylanthranilate transferase. 68% homolog to AT4g11610, a C2 calcium/lipid-binding plant phosphoribosyltransferase family protein
Solyc07g040960.1	DDE superfamily endonuclease	Harbinger transposase-derived nuclease domain	Metabolism			Involved in lipid catabolic process
Solyc02g090360.3	Multicopper oxidase	Multicopper oxidase, type 3	Metabolism			Laccase-22
Solyc10g054440.2	Pyridoxal-dependent decarboxylase, pyridoxal binding domain	Orn/DAP/Arg decarboxylase 2, N-terminal	Metabolism			Tomato arginine decarboxylase 1 (adc1). Response to several abiotic stresses, including osmotic stress (IEA; solgenomics)
Solyc09g082340.2	Cupin	Cupin 1	Nutrient-related			Nutrient reservoir activity. Functions in the storage of nutritious substrates.Comment
Solyc01g102380.4	Cupin	Cupin 1	Nutrient-related			Tomato MDIP1. Nutrient reservoir activity. 70% Homolog to AtPDGLP1, encodes a plasodesmata-located protein involved in regulating primary root growth by controlling phloem-mediated allocation of resources between the primary and lateral root meristems.
Solyc04g074430.1	Phosphate-induced protein 1 conserved region	Phosphate-induced protein 1	Nutrient-related			Phosphate-induced protein 1 conserved region. 69% homolog to At4g08950 (EXO), essential for cell expansion in leaves and roots.
Solyc04g074450.1	Phosphate-induced protein 1 conserved region	Phosphate-induced protein 1	Nutrient-related			Phosphate-induced protein 1 conserved region. 87% homolog to At4g08950 (EXO), essential for cell expansion in leaves and roots.
Solyc08g062580.1	PPR repeat	Pentatricopeptide repeat	Others			Involved in RNA modification
Solyc11g013410.2	SNF5 / SMARCB1 / INI1	SNF5/SMARCB1/INI1	Others			SWI/SNF-related matrix-associated actin-dependent regulator of chromatin subfamily B member 1
Solyc11g013430.2	SNF5 / SMARCB1 / INI1	SNF5/SMARCB1/INI1	Others			SWI/SNF-related matrix-associated actin-dependent regulator of chromatin subfamily B member 1
Solyc01g096750.1	Argonaute linker 2 domain	Argonaute linker 2 domain	Others			SlAGO4d is a member of the argonaute gene family of tomato, which play mediating roles in RNA silencing pathways by forming RNA-silencing complex (RISC) and interacting with small RNAs.
Solyc11g005240.1	SRR1	Sensitivity To Red Light Reduced-like, SRR1	Others			Nucleic acid binding.
Solyc07g008107.1	Plastocyanin-like domain	Phytocyanin domain	Others			Electron transfer activity
Solyc03g115780.2	Exonuclease	Exonuclease, RNase T/DNA polymerase III	Others			Exonuclease DNA polymerase III epsilon subunit family
Solyc08g036660.3	tify domain	Tify domain	Others			Tify 5A protein
Solyc05g013410.3	F-box-like	F-box domain	Others			Sel1 domain protein repeat-containing protein.
Solyc03g116830.3	PX domain	Phox homologous domain	Others			Involved in cell communication
Solyc04g015360.3	GATA zinc finger	Zinc finger, GATA-type	Others			Tomato GATA transcription factor 9
Solyc08g036640.3	Divergent CCT motif	CO/COL/TOC1, conserved site	Others			Protein TIFY 5A
Solyc10g085590.1	Vps23 core domain	Steadiness box (SB) domain	Others			Tumour susceptibility gene 101. 67% homolog to At3g12400 (Ubiquitin-conjugating enzyme/RWD-like protein). May control nuclear division through the microtubule cytoskeleton
Solyc01g107290.3	Ring finger domain	Zinc finger, RING-type	Others	Embryogenesis		RING-H2 finger protein. 70% Homolog to AT1G49850 (Ring/U-box). Involved in ion metal binding
Solyc07g032230.3	Regulator of Vps4 activity in the MVB pathway	Vacuolar protein sorting-associated protein Ist1	Others			Regulator of Vps4 activity in the MVB pathway
Solyc02g077470.3	Optic atrophy 3 protein (OPA3)	Optic atrophy 3-like	Others			Optic atrophy 3 protein homolog
Solyc06g049020.1	no_annotation		Others			Sorghum bicolor protein targeted either to mitochondria or chloroplast proteins
Solyc06g076870.3	60s Acidic ribosomal protein		Oxidation-reduction process			60s Acidic ribosomal protein. Copper ion binding. Response to different abiotic stresses (cold, cadmium ion, zinc ion)
Solyc07g008300.2	Ring hydroxylating alpha subunit (catalytic domain)	Aromatic-ring-hydroxylating dioxygenase, alpha subunit, C-terminal domain	Oxidation-reduction process			Related to oxidation-reduction process.
Solyc00g026160.3	Ferric reductase NAD binding domain	Ferric reductase, NAD binding domain	Oxidation-reduction process			Ferric reductase NAD binding domain. Related to oxidation-reduction process
Solyc02g093070.3	non-haem dioxygenase in morphine synthesis N-terminal	Non-haem dioxygenase N-terminal domain	Oxidation-reduction process			2OG-Fe(II) oxygenase. Oxoglutarate and iron-dependent oxygenase. Related to oxidation-reduction process
Solyc07g065165.1	Pirin C-terminal cupin domain	Pirin, C-terminal domain	Oxidation-reduction process
Solyc03g111280.1	Cytochrome P450	Cytochrome P450	Oxidation-reduction process			Tomato Cytochrome P450, E-class, group IV
Solyc11g006540.2	Pyridine nucleotide-disulphide oxidoreductase	FAD/NAD(P)-binding domain	Oxidation-reduction process			Involved in oxidation-reduction process (electron-transferring-flavoprotein dehydrogenase activity)
Solyc03g111300.1	Cytochrome P450	Cytochrome P450	Oxidation-reduction process			Tomato Cytochrome P450, E-class, group IV
Solyc06g053640.1	Ring finger domain	Zinc finger, RING-type	Oxidation-reduction process			Metal ion binding
Solyc07g006890.1	Cytochrome P450	Cytochrome P450	Oxidation-reduction process			Cytochrome P450, E-class, group I
Solyc11g018777.1	Peroxidase	Haem peroxidase, plant/fungal/bacterial	Oxidation-reduction process
Solyc03g058370.2	UDP-glucoronosyl and UDP-glucosyl transferase	UDP-glucuronosyl/UDP-glucosyltransferase	Phytohormone metabolism/signalling			Tomato Abscisic acid glucosyltransferase activity. 69% Homolog to AT1G05680 that Encodes a UDP-glucosyltransferase, UGT74E2, that acts on IBA (indole-3-butyric acid) and affects auxin homeostasis. The transcript and protein levels of this enzyme are strongly induced by H2O2 and may allow integration of ROS (reactive oxygen species) and auxin signaling.
Solyc10g007860.3	Cytochrome P450	Cytochrome P450	Phytohormone metabolism/signalling			Tomato ent-kaurenoate oxidase activity. Catalysis of the reaction: ent-kaurenoate + NADPH + O2 = ent-7-alpha-hydroxykaurenoate + NADP+ + H2O. This is the first of three successive reactions resulting in the oxidation of ent-kaurenoate (ent-kaurenoic acid) to gibberellin 12 (GA12).
Solyc08g079970.1	PA domain	PA domain	Phytohormone metabolism/signalling			Tomato Subtilisin-like protease. 68% Homolog to Arabidopsis SAPS (At3g14067), Arabidopsis subtilase SASP is involved in the regulation of ABA signaling and drought tolerance by interacting with OST1.
Solyc05g013540.1	AP2 domain	AP2/ERF domain	Phytohormone metabolism/signalling			Tomato AP2-domain Ethylene-responsive transcription factor. LFS is a modulator of auxin signaling at the shoot apical meristem. It is induced by auxin and expresses transiently at initiating leaf and leaflet primordia, largely overlapping with auxin response maxima.
Solyc02g094110.1	Cytochrome P450	Cytochrome P450	Phytohormone metabolism/signalling			CYP94B family. Involved in Jasmonic acid response
Solyc02g091990.3	Aminotransferase class I and II	Aminotransferase, class I/classII	Phytohormone metabolism/signalling			Tomato acs3. Involved in ethylene biosynthesis
Solyc02g089860.1	GNS1/SUR4 family	ELO family	Phytohormone metabolism/signalling			70% Homolog to AtHSO3 (high expression of osmotically responsive genes) involved in ABA signaling in drought stress
Solyc08g080290.3	AP2 domain	AP2/ERF domain	Phytohormone metabolism/signalling			Ethylene-responsive transcription factor 1
Solyc08g036620.3	Divergent CCT motif	CO/COL/TOC1, conserved site	Phytohormone metabolism/signalling			Protein TIFY 5A. Repressor of jasmonate responses
Solyc08g007830.1	AP2 domain	AP2/ERF domain	Phytohormone metabolism/signalling			Ethylene-responsive transcription factor 10. 70% Homolog to Arabiodpsis CBF4 (At5g51990). Transcription factor CBF4 is a regulator of drought adaptation in Arabidopsis.
Solyc06g035700.1	AP2 domain	AP2/ERF domain	Phytohormone metabolism/signalling			Ethylene-responsive transcription factor 1
Solyc08g007820.1	AP2 domain	AP2/ERF domain	Phytohormone metabolism/signalling			Ethylene-responsive transcription factor 10. 70% Homolog to Arabiodpsis DREB1a (AT4G25480) Involved in water deprivation and other abiotic stresses
Solyc10g050970.1	AP2 domain	AP2/ERF domain	Phytohormone metabolism/signalling			Sl-ERF.D.4 is a part of the 28 member ERF gene family in tomato. They are responsible for modulating the transcription of ethylene-regulated genes
Solyc01g079200.3	non-haem dioxygenase in morphine synthesis N-terminal	Non-haem dioxygenase N-terminal domain	Phytohormone metabolism/signalling			Tomato gibberellin 2-oxidase 3 (SlGA2ox3)
Solyc08g077020.1	Auxin responsive protein	Small auxin-up RNA	Phytohormone metabolism/signalling			Auxin responsive protein. Small auxin-up RNA
Solyc01g108240.3	AP2 domain	AP2/ERF domain	Phytohormone metabolism/signalling			Tomato c This gene is expressed as a drought responsive protein in drought-tolerant genotypes (Gong et al., 2010; JXB)
Solyc04g079730.1	Cytochrome P450	Cytochrome P450	Phytohormone metabolism/signalling			Allene oxide synthase. Involved in Jasmonic acid biosythesis
Solyc06g075690.3	Domain of unknown function (DUF966)	Protein of unknown function DUF966	Phytohormone metabolism/signalling			auxin-regulated protein AF416289
Solyc12g009220.2	tify domain	Tify domain	Phytohormone metabolism/signalling			Tomato jasmonate ZIM-domain protein 1
Solyc03g122190.3	Divergent CCT motif	CO/COL/TOC1, conserved site	Phytohormone metabolism/signalling			Jasmonate ZIM domain 2
Solyc03g122340.3	Lipoxygenase	Lipoxygenase, C-terminal	Phytohormone metabolism/signalling			Tomato lipoxygenase D, involved in Jasmonic acid biosynthesis (also in lateral root primordium)
Solyc03g113980.3	Calmodulin binding protein-like	CALMODULIN-BINDING PROTEIN60	Signaling			Calmodulin binding protein-like
Solyc06g053930.3	EF-hand domain pair	EF-hand domain	Signaling			Calmodulin
Solyc03g097100.1	EF-hand domain pair	EF-hand domain	Signaling			Calmodulin. Flagellar calcium-binding protein (calflagin). 72% Homolog to At3g03000 Calmodulin like protein localized in the plant vacuolar compartment with a function of binding and modifying the activity of a tonoplast transporter (AtNHX1) from within the vacuole in a Ca+2- and pH-dependent manner
Solyc10g006690.3	Protein tyrosine kinase	Serine-threonine/tyrosine-protein kinase catalytic domain	Signaling			S-locus receptor kinase-18. S-locus glycoprotein.
Solyc06g007190.3	Protein phosphatase 2C	PPM-type phosphatase domain	Signaling			Integrin-linked kinase-associated serine/threonine phosphatase 2C
Solyc12g009550.1	Leucine rich repeat	Leucine-rich repeat	Signaling			Tomato Receptor-like protein kinase 2
Solyc06g066520.1	Cotton fibre expressed protein	Protein of unknown function DUF761, plant	Signaling			Avr9/Cf-9 rapidly elicited protein 146
Solyc01g005730.3	Leucine rich repeat	Leucine-rich repeat	Signaling			Leucine-rich repeat receptor-like protein kinase PEPR2
Solyc08g077630.3	Protein kinase domain	Protein kinase domain	Signaling			ATP binding / serine-threonine kinase
Solyc01g098690.2	Leucine rich repeat N-terminal domain	Leucine-rich repeat-containing N-terminal, plant-type	Signaling			Leucine-rich repeat receptor protein kinase EXS
Solyc11g071740.2	EF-hand domain pair	EF-hand domain	Signaling			Tomato Calmodulin-like protein
Solyc11g020230.1	Protein kinase domain	Protein kinase domain	Signaling			Receptor-like kinase
Solyc02g064980.1	Protein kinase domain	Protein kinase domain	Signaling			MAP kinase kinase kinase (SlMAPKKK14). SlMAPKKK14 is a part of the MAPKKK gene family known to be involved in the response to various biotic and abiotic stresses in plants, including drought (Wu et al., 2014. PloS One)
Solyc02g090970.1	Protein kinase domain	Protein kinase domain	Signaling			MAP kinase kinase kinase 21 (SlMAPKKK21). SlMAPKKK21 is a part of the MAPKKK gene family known to be involved in the response to various biotic and abiotic stresses in plants, including drought (Wu et al., 2014. PloS One)
Solyc09g018280.1	NAF domain	NAF domain	Signaling			Calcium/calmodulin-dependent protein kinase type 1. 71% Homolog to AT5G01820 (CIPK14), response to diferent abiotic stresses, including ABA response, salt and water deprivation (QIN et al., 2008; Sci China Ser C-Life Sci)
Solyc10g049630.2	Protein phosphatase 2C	PPM-type phosphatase domain	Signaling			Serine/threonine protein phosphatase 2C. Involved in ion metal binding
Solyc08g077560.3	Protein tyrosine kinase	Serine-threonine/tyrosine-protein kinase catalytic domain	Signaling			ATP binding / serine-threonine kinase
Solyc02g071220.3	Response regulator receiver domain	Signal transduction response regulator, receiver domain	Signaling			Tomato type-A response regulator2 (SIRRA2). SlRRA2 is a hormone regulated gene induced by cytokinin in root tissues of tomato.
Solyc02g091500.1	EF-hand domain pair	EF-hand domain	Signaling			Calmodulin
Solyc04g074270.3	Leucine rich repeat	Leucine-rich repeat	Signaling			Phosphatase 1 regulatory subunit 7
Solyc02g089900.1	LysM domain	LysM domain	Signaling			Receptor-like kinase. Serine/threonine protein kinase. Involved in defense
Solyc01g099370.3	C2 domain	C2 domain	Signaling			SRC2 homolog. C2 membrane targeting protein. 76% homolog (4% covery; p value 0.006) to Arabidopsis thaliana Calcium-dependent lipid-binding (CaLB domain) family protein (AT4G15755), partial mRNA
Solyc03g118810.1	EF-hand domain pair	EF-hand domain	Signaling			Calmodulin (calcium ion binding)
Solyc03g119250.3	Calmodulin binding protein-like	CALMODULIN-BINDING PROTEIN60	Signaling			Calmodulin binding protein-like
Solyc06g005170.3	Protein kinase domain	Protein kinase domain	Signaling			Tomato mitogen-activated protein kinase 3 (mpk3). MAPK3 is a member of the Mitogen-activated protein kinase gene family of tomato. It plays an important role in mediating responses to biotic and abiotic stresses, including osmotic stress (IEP; solgenomics)
Solyc01g091870.3	Major Facilitator Superfamily	Major facilitator superfamily	Transport			Transmembrane transport. 72% Homolog to AT4G11810 that Encodes an SPX domain protein that transports Pi into the vacuole. Overexpression of PHT5:2 leads to massive Pi sequestration into vacuoles and altered regulation of Pi starvation-responsive genes.
Solyc04g080990.2	Voltage-dependent anion channel	Voltage-dependent anion channel	Transport			Tomato C4-dicarboxylate transporter/malic acid transport family protein. 68% Homolog to Arabidopsis SLAH4 Predicted to encode a protein with similarity to the SLAC1 protein involved in ion homeostasis in guard cells.
Solyc06g005620.3	ZIP Zinc transporter	Zinc/iron permease	Transport			Tomato copper ion transmembrane transporter activity
Solyc03g025250.3	MatE	Multi antimicrobial extrusion protein	Transport			Multidrug resistance protein mdtK. Multi antimicrobial extrusion protein MatE. 70% Homolog to AtDTX35. Encodes a multidrug and toxin efflux family transporter. Involved in flavonoid metabolism, affecting Root growth, seed development and germination, and pollen development, release and viability.
Solyc12g006360.2	MatE	Multi antimicrobial extrusion protein	Transport			Multidrug resistance protein mdtK. Multi antimicrobial extrusion protein MatE. 67% Homolog to AtTT12, Encodes a proton antiporter. Involved in the transportation of proanthocyanidin precursors into the vacuole. In vitro transport experiments showed that cyanidin-3-O-glucoside (anthocyanin) was an effective substrate
Solyc04g025750.3	EamA-like transporter family	EamA domain	Transport			Nodulin MtN21 family protein
Solyc10g084000.2	Heavy-metal-associated domain	Heavy metal-associated domain, HMA	Transport			Metal ion transporter
Solyc01g098800.3	Sodium/calcium exchanger protein	Sodium/calcium exchanger membrane region	Transport			Sodium/calcium exchanger protein
Solyc09g014610.3	Voltage-dependent anion channel	Voltage-dependent anion channel	Transport			C4-dicarboxylate transporter/malic acid transport protein. 72% Homolog to At5g24030 (SLAC1 homologue 3) involved in salt stress
Solyc03g119640.3	Aluminium activated malate transporter	Aluminum-activated malate transporter	Transport			anion channel activity. 74% Homolog to AtALMT9 that is a vacuolar chloride channel having a major role in controlling stomata aperture.
Solyc12g010440.2	Major Facilitator Superfamily	Major facilitator superfamily	Transport			Glycerol-3-phosphate transporter
Solyc02g092450.3	E1-E2 ATPase	P-type ATPase, A domain	Transport			ATPase, P-type, calcium-transporting, PMCA-type. 75% Homolog to AtACA7 (AT2G22950; auto-regulated Ca2 -ATPase 7)
Solyc10g086280.2	Heavy-metal-associated domain	Heavy metal-associated domain, HMA	Transport			Heavy metal transport/detoxification protein
Solyc03g120550.2	POT family	Proton-dependent oligopeptide transporter family	Transport			Peptide transporter 1. TGF-beta receptor, type I/II extracellular region. Low affinity nitrate transmembrane transporter activity
Solyc01g057770.3	HCO3- transporter family	Bicarbonate transporter, C-terminal	Transport			AE family transporter anion exchange
Solyc02g064680.3	E1-E2 ATPase	P-type ATPase, A domain	Transport			Calcium-transporting ATPase 1
Solyc06g009890.2	no_annotation		Unknown
Solyc07g061750.3	Domain of unknown function	PGG domain	Unknown
Solyc08g068410.2	no_annotation		Unknown
Solyc12g077660.2	no_annotation		Unknown
Solyc08g023340.3	no_annotation		Unknown
Solyc10g046920.1	no_annotation		Unknown
Solyc12g035420.2	no_annotation		Unknown
Solyc07g009280.3	no_annotation		Unknown
Solyc07g042400.2	no_annotation		Unknown
Solyc06g068350.1	no_annotation		Unknown
Solyc06g072012.1	no_annotation		Unknown
Solyc07g061930.1	no_annotation		Unknown
Solyc06g071337.1	no_annotation		Unknown
Solyc02g043940.1	no_annotation		Unknown
Solyc12g017264.1	no_annotation		Unknown
Solyc03g116795.1	no_annotation		Unknown
Solyc04g014770.1	no_annotation		Unknown
Solyc12g100110.1	no_annotation		Unknown
Solyc12g040320.2	no_annotation		Unknown
Solyc04g055150.1	no_annotation		Unknown
Solyc08g075190.1	no_annotation		Unknown
Solyc02g031950.3	no_annotation		Unknown
Solyc05g032620.1	no_annotation		Unknown
Solyc03g097530.3	no_annotation		Unknown
Solyc01g103630.3	no_annotation		Unknown
Solyc08g007805.1	CHCH domain	CHCH	Unknown
Solyc12g042960.2	Protein of unknown function (DUF2921)	Protein of unknown function DUF2921	Unknown
Solyc02g066970.1	no_annotation		Unknown
Solyc07g009040.3	no_annotation		Unknown
Solyc02g090500.3	no_annotation		Unknown
Solyc10g051080.1	no_annotation		Unknown
Solyc10g045433.1	no_annotation		Unknown
Solyc07g009030.3	no_annotation		Unknown
Solyc01g098790.2	no_annotation		Unknown
Solyc03g116335.1	no_annotation		Unknown
Solyc10g050670.1	no_annotation		Unknown
Solyc09g018610.1	no_annotation		Unknown
Solyc08g036625.1	no_annotation		Unknown
Solyc03g116820.3	no_annotation		Unknown
Solyc02g014840.3	no_annotation		Unknown
Solyc12g044700.2	no_annotation		Unknown
Solyc10g084880.3	Domain of unknown function (DUF3475)	Protein of unknown function DUF3475	Unknown
Solyc12g042700.2	no_annotation		Unknown
Solyc07g041620.1	no_annotation		Unknown
Solyc02g088740.1	no_annotation		Unknown
Solyc12g010420.1	no_annotation		Unknown
Solyc12g087790.1	no_annotation		Unknown
Solyc01g106290.3	no_annotation		Unknown
Solyc02g087950.3	Protein of unknown function (DUF1666)	Protein of unknown function DUF1666	Unknown			Unknown function
Solyc08g068350.3	no_annotation		Unknown
Solyc07g007170.3	no_annotation		Unknown
Solyc02g078890.1	no_annotation		Unknown
Solyc08g014570.3	Domain of unknown function	PGG domain	Unknown			Ankyrin repeat family protein
Solyc10g005480.3	no_annotation		Unknown
Solyc05g052560.1	no_annotation		Unknown
Solyc02g070040.1	no_annotation		Unknown
Solyc03g116340.3	no_annotation		Unknown
Solyc08g062690.2	no_annotation		Unknown
Solyc12g006420.2	no_annotation		Unknown
Solyc04g005480.1	no_annotation		Unknown
Solyc10g081570.2	no_annotation		Unknown
Solyc05g052550.1	no_annotation		Unknown
Solyc06g076050.3	Ankyrin repeat	Ankyrin repeat	Unknown			Ankyrin repeat domain-containing protein 28
Solyc05g052570.3	Ankyrin repeats (3 copies)	Ankyrin repeat-containing domain	Unknown			Tomato Zinc finger transcription factor 39.

## Sheet: Biological function (down)
Gene ID	Annotation		GO category			Function
Solyc12g008800.2	Myb-like DNA-binding domain	SANT/Myb domain	Cell death/senescence			Myb-like DNA-binding domain. 76% homolog to At5g47390 (Myb-like transcription factor) involved in senescence and leaf expansion
Solyc07g042510.3	Inhibitor of apoptosis-promoting Bax1	Bax inhibitor 1-related	Cell death/senescence			Bax inhibitor 1-related. Glutamate binding
Solyc04g072280.3	Multicopper oxidase	Multicopper oxidase, type 1	Cell wall-related			Multicopper oxidase. 68% homolog to At5g09360 (LAC14) involved in Lignin degradation and detoxification of lignin-derived products.
Solyc03g026360.1	LysM domain	LysM domain	Cell wall-related			Peptidoglycan-binding LysM domain-containing protein. Involved in cell wall macromolecule catabolic process
Solyc08g078650.3	Mannosyltransferase putative	Alpha-mannosyltransferase	Cell wall-related			Glycosyl transferase family 8 glycogenin
Solyc04g074020.2	Leucine rich repeat N-terminal domain	Leucine-rich repeat-containing N-terminal, plant-type	Cell wall-related			Serine/threonine protein kinase. 67% homolog to At4g08850 (AtMIK2), involved in cell wall intefrity (Van der Does et al., 2017; Plos Genet)
Solyc02g070110.1	Berberine and berberine like	Berberine/berberine-like	Cell wall-related			FAD-binding domain-containing protein (flavin adenine dinucleotide binding). 64% homolog to At1g44440 (AtBEE-like28) involved in cell wall metabolism (Daniel et al., 2015; J Biol Chem)
Solyc11g044910.2	Glycosyl hydrolase family 3 N terminal domain	Glycoside hydrolase, family 3, N-terminal	Cell wall-related			Beta-xylosidase 1. Glycoside hydrolase, family 3, N-terminal. 73% homolog to At5g49360 (BXL1) involved in cell wall metabolism (Goujon et al., 2003; Plant J)
Solyc01g008620.3	Glycosyl hydrolases family 17	Glycoside hydrolase family 17	Cell wall-related			Beta-1 3-glucanase. cellulase activity
Solyc07g054720.2	Potato type II proteinase inhibitor family	Proteinase inhibitor I20	Defense and stress			Proteinase inhibitor I20
Solyc06g064720.1	NB-ARC domain	NB-ARC	Defense and stress			Involved in defense and apoptotic process
Solyc12g006040.2	NB-ARC domain	NB-ARC	Defense and stress			Tomato NBS-coding resistance protein. Involved in defense and apoptotic process.
Solyc12g049320.2	GRAS domain family	Transcription factor GRAS	Defense and stress			Transcription factor GRAS
Solyc05g054650.1	C2H2-type zinc finger	Zinc finger, C2H2	Defense and stress			Zinc finger, C2H2
Solyc10g084560.2	Peptidase inhibitor I9	Peptidase S8 propeptide/proteinase inhibitor I9	Defense and stress			Peptidase S8, subtilisin-related
Solyc11g006140.1	DnaJ domain	DnaJ domain	Defense and stress			Tomato DNAJ heat shock N-terminal domain-containing protein. Molecular chaperone, heat shock protein, Hsp40, DnaJ
Solyc09g090970.3	Pathogenesis-related protein Bet v I family	Bet v I/Major latex protein	Defense and stress			Major allergen Mal d 1. Bet v I allergen
Solyc01g009330.1	U-box domain	U box domain	Defense and stress			72% homolog to AtPUB22 (AT3G52450) that negatively regulates drought stress (Zhao et al., 2017; Int J Mol Sci.)
Solyc07g054790.1	Wound-induced protein	Protein of unknown function wound-induced	Defense and stress			Protein of unknown function wound-induced
Solyc05g053330.3	Myb-like DNA-binding domain	SANT/Myb domain	Defense and stress			MYB transcription factor. 81% homolog to At5g49620 (AtMYB78). Response to ABA. Required for biotic and abiotic stress, including water depravation and oxidative stress.
Solyc12g096960.2	Pathogenesis-related protein Bet v I family	Bet v I/Major latex protein	Defense and stress			Major allergen Mal d. Bet v I allergen. Response to biotic stimulus
Solyc05g015850.3	WRKY DNA -binding domain	WRKY domain	Defense and stress			Tomato WRKY transcription factor 75. SlWRKY75 is a member of WRKY transcription factor gene family which has been implicated in multiple biological processes in plants. It has the C2H2 Zinc-finger domain, including water deprivation. 86% homolog to AT5G13080 (AtWRKY75) involved in Pi response.
Solyc08g080620.1	Thaumatin family	Thaumatin	Defense and stress			Tomato PR-5x, involved in defense response to bacterium, incompatible interaction
Solyc11g069020.2	NB-ARC domain	NB-ARC	Defense and stress			Disease resistance protein
Solyc02g077590.1	Homeobox domain	Homeobox domain	Defense and stress			Homeobox-leucine zipper-like protein. 77% homolog to At3g61890 (ATHB-12) that has an essential functions in the primary response to drought, as mediators of a negative feedback effect on ABA signalling in the plant response to water deficit (Valdés et al., 2012; Plant Mol Biol)
Solyc03g032060.1	Ring finger domain	Zinc finger, RING-type	Defense and stress			Zinc finger, C3HC4 RING-type. 70% homolog to At1g20823, involved in plant defense, response to cold and phosphate transport.
Solyc08g067360.3	WRKY DNA -binding domain	WRKY domain	Defense and stress			WRKY transcription factor 45. response to water deprivation (IEP Gong et al., 2010)
Solyc12g009450.2	NB-ARC domain	NB-ARC	Defense and stress			NBS-coding resistance gene analog
Solyc03g034000.3	Helix-loop-helix DNA-binding domain	Myc-type, basic helix-loop-helix (bHLH) domain	Defense and stress			bHLH transcription factor 020
Solyc07g054760.1	Wound-induced protein	Protein of unknown function wound-induced	Defense and stress			Wound-induced protein
Solyc07g054780.1	Wound-induced protein	Protein of unknown function wound-induced	Defense and stress			Wound-induced protein
Solyc08g079900.3	Peptidase inhibitor I9	Peptidase S8 propeptide/proteinase inhibitor I9	Defense and stress
Solyc07g052790.2	NB-ARC domain	NB-ARC	Defense and stress			TIR-NBS-LRR disease resistance-like protein
Solyc09g092260.3	DnaJ domain	DnaJ domain	Defense and stress			heat shock protein binding
Solyc08g080670.1	Thaumatin family	Thaumatin	Defense and stress			Tomato Pathogenesis-related 5-like protein. May a play role in response to abiotic stress. Involved in defense response to bacterium, incompatible interaction
Solyc03g098740.1	Trypsin and protease inhibitor	Proteinase inhibitor I3, Kunitz legume	Defense and stress			Kunitz trypsin inhibitor
Solyc01g097240.3	Barwin family	Barwin domain	Defense and stress			Pathogenesis-related protein 4B (Fragment). Barwin domain. Involved in cell wall macromolecule catabolic process and defense response to fungus
Solyc08g068870.3	Xylanase inhibitor N-terminal	Xylanase inhibitor, N-terminal	Defense and stress			Xylanase inhibitor N-terminal
Solyc06g068500.3	DnaJ domain	DnaJ domain	Defense and stress			heat shock protein binding
Solyc07g054730.1	Wound-induced protein	Protein of unknown function wound-induced	Defense and stress			Wound-responsive protein-related
Solyc08g079870.3	PA domain	PA domain	Defense and stress			Tomato subtilisin P69B involved in proteolytic events activated during pathogenesis in plants
Solyc00g174340.2	Cysteine-rich secretory protein family	CAP domain	Defense and stress			73% homolog to At2g14580 (PRB1) pathogenesis related protein, encodes a basic PR1-like protein. Involved in defense
Solyc02g077040.4	Papain family cysteine protease	Peptidase C1A, papain C-terminal	Defense and stress			Phytophthora-inhibited protease 1 (pip1). Involved in proteolysis and water deprivation (Gong et al., 2010; JXB)
Solyc01g087800.2	Peptidase inhibitor I9	Peptidase S8 propeptide/proteinase inhibitor I9	Defense and stress			Involved in proteolysis and negative regulation of catalytic activity
Solyc02g082920.3	Chitinase class I	Glycoside hydrolase, family 19, catalytic	Defense and stress			Acidic extracellular 26 kD chitinase (Z15141). Involved in defense and involved in jasmonic acid and ethylene-dependent systemic resistance, ethylene mediated signaling pathway
Solyc08g078950.3	POT family	Proton-dependent oligopeptide transporter family	Defense and stress/Nutrient-related			Tomato NIT1, involved in nitrate response and water deprivation. 65% homolog to At1g12110 (AtNRT1.1) Involved in nitrate signaling. Mutants have less transpiration and are more tolerant to drought
Solyc01g008390.2	Leucine rich repeat	Leucine-rich repeat	Defense and stress/Signaling			Leucine-rich repeat receptor-like protein kinase PEPR1
Solyc04g005610.3	No apical meristem (NAM) protein	NAC domain	Development			Tomato NAC domain protein NAC2. This protein is drought responsive in drought tolerant genotypes (in leaves. Gong et al., 2010; JXB. Also roots??)
Solyc03g119390.3	Helix-loop-helix DNA-binding domain	Myc-type, basic helix-loop-helix (bHLH) domain	Development			Tomato bHLH transcription factor 026, it has important role in physiological, developmental and metabolic processes. 85% homolog to At1g73830 (BEE3) BR enhanced expression 3 (Positive regulator of brassinosteroid signaling)
Solyc04g080435.1	Myb-like DNA-binding domain	SANT/Myb domain	Development			Myb-like DNA-binding domain
Solyc07g066330.3	No apical meristem (NAM) protein	NAC domain	Development
Solyc01g095690.2	PPR repeat	Pentatricopeptide repeat	Development			Pentatricopeptide repeat-containing protein
Solyc02g085910.3	Protein of unknown function DUF260	Lateral organ boundaries, LOB	Development			LOB domain protein 42. Lateral organ boundaries, LOB
Solyc12g089190.1	Myb-like DNA-binding domain	SANT/Myb domain	Development			Myb-like DNA-binding domain. Transcription factor
Solyc05g006340.3	WD domain, G-beta repeat	WD40 repeat	Development			Transcription factor.
Solyc08g016270.2	Leucine rich repeat	Leucine-rich repeat	Development			Receptor-like protein kinase 2
Solyc02g062140.2	Armadillo/beta-catenin-like repeat	Armadillo	Development			70% homolog to AT4G34940 (ARO1) involved in actin cytoskeleton organization, pollen tube growth
Solyc05g048830.3	Myb-like DNA-binding domain	SANT/Myb domain	Flowering/Fruit-related			MYB transcription factor. 73% homolog to AtMYB17/AtLMI2 (At3g61250). AtLMI2 acts together with LEAFY to activate APETALA1 (MADS-box)
Solyc07g007930.3	Raffinose synthase or seed imbibition protein Sip1	Glycosyl hydrolases 36	Metabolism			72% homolog to At5g20250 (DIN10) response to oxidative stress and down-regulated by light stimulus
Solyc02g078510.3	Transferase family	Transferase	Metabolism			Acyltransferase-like protein.
Solyc12g049030.1	Fatty acid desaturase	Fatty acid desaturase domain	Metabolism			Fatty acid desaturase
Solyc05g052680.1	Transferase family	Transferase	Metabolism			Tomato Hydroxycinnamoyl transferase
Solyc10g055730.2	Transferase family	Transferase	Metabolism			N-hydroxycinnamoyl/benzoyltransferase 4
Solyc12g089050.2	Membrane bound O-acyl transferase family	Wax synthase domain	Metabolism			Wax synthase isoform 1 ( acyltransferase activity)
Solyc12g096630.2	Inosine-uridine preferring nucleoside hydrolase	Inosine/uridine-preferring nucleoside hydrolase domain	Metabolism			Pyrimidine-specific ribonucleoside hydrolase rihA. Inosine/uridine-preferring nucleoside hydrolase. 78% homolog to AtUHR2 (AT1G05620) that may play a role in purine catabolism during senescence.
Solyc01g080570.3	Inosine-uridine preferring nucleoside hydrolase	Inosine/uridine-preferring nucleoside hydrolase domain	Metabolism			Inosine/uridine-preferring nucleoside hydrolase
Solyc04g025530.3	Pyridoxal-dependent decarboxylase conserved domain	Pyridoxal phosphate-dependent decarboxylase	Metabolism			Glutamate decarboxylase. calmodulin binding. 84% Homolog to (AT5G17330) Catalyzes the production of GABA. The calmodulin-binding is calcium-dependent and it is proposed that this may, directly or indirectly, form a calcium regulated control of GABA biosynthesis.
Solyc03g006550.3	Terpene synthase, N-terminal domain	Terpene synthase, N-terminal domain	Metabolism			(-)-ent-kaurene synthase.Terpene synthase, metal-binding domain
Solyc08g077730.3	MORN repeat	MORN motif	Metabolism			1-phosphatidylinositol-4-phosphate 5-kinase-like protein (structural constituent of cuticle)
Solyc04g054260.3	Cytochrome P450	Cytochrome P450	Metabolism			Cytochrome P450. Ferulate 5-hydroxylase activity
Solyc10g083290.4	Glycosyl hydrolases family 32 N-terminal domain	Glycosyl hydrolase family 32, N-terminal	Metabolism			Tomato invertase 6 (lin6). Cell wall-bound invertase involved in maintaining carbohydrate sink metabolism.
Solyc04g039670.3	ATP-grasp domain	ATP-grasp fold, succinyl-CoA synthetase-type	Metabolism			ATP-grasp fold, succinyl-CoA synthetase-type. 71% homolog to At1g60810 (ACLA-2) involved in cuticle biosynthesis
Solyc05g007950.3	Ribonuclease T2 family	Ribonuclease T2-like	Metabolism/Nutrient-related/Defense and stress			LERNALE L.esculentum ribonuclease le (rnale). Involved in anthocyanin-containing compound biosynthetic process, phosphate starvtion, aging and wound response (independing to JA)
Solyc11g067180.2	Male sterility protein	Male sterility, NAD-binding	Others			fatty-acyl-CoA reductase (alcohol-forming) activity
Solyc03g116245.1	Papain family cysteine protease	Peptidase C1A, papain C-terminal	Others			Papain family cysteine protease
Solyc05g052670.1	Transferase family	Transferase	Others			N-hydroxycinnamoyl/benzoyltransferase 1
Solyc01g080800.3	Peptidase of plants and bacteria	Uncharacterised protein family, basic secretory protein	Others			PBSP domain-containing protein. Plant Basic Secretory Protein
Solyc12g008830.2	GATA zinc finger	Zinc finger, GATA-type	Others			GATA transcription factor 20. 86% homolog to At5g5686 (GNC), involved in carbon metabolim. Involved in chlorophyll biosiynthesis and chloroplast. Regulated by auxin and cytokinin.
Solyc05g055540.2	Major Facilitator Superfamily	Major facilitator superfamily	Others			Nodulin family protein
Solyc06g065060.1	Berberine and berberine like	Berberine/berberine-like	Oxidation-reduction process			FAD-binding domain-containing protein. FAD linked oxidase, N-terminal. Involved in flavin adenine dinucleotide binding.
Solyc07g045180.3	B-box zinc finger	B-box-type zinc finger	Oxidation-reduction process			CONSTANS-like zinc finger protein
Solyc03g025670.3	PAR1 protein	PAR1	Oxidation-reduction process			PAR1 protein
Solyc08g065940.3	Zinc finger C-x8-C-x5-C-x3-H type (and similar)	Zinc finger, CCCH-type	Oxidation-reduction process			Zinc finger, CCCH-type. 75% homolog At2g19810 endoding for Oxidation-related Zinc Finger 1 (OZF1), a plasma membrane protein involved in oxidative stress.
Solyc09g010000.3	2OG-Fe(II) oxygenase superfamily	Oxoglutarate/iron-dependent dioxygenase	Phytohormone metabolism/signaling
Solyc01g095700.3	Polyketide cyclase / dehydrase and lipid transport	Polyketide cyclase/dehydrase	Phytohormone metabolism/signaling			81% homolog to AT4G01026 (PYL7)Encodes a member of the PYR (pyrabactin resistance )/PYL(PYR1-like)/RCAR (regulatory components of ABA receptor). ABA signalling
Solyc12g009560.2	F-box domain	F-box domain	Phytohormone metabolism/signaling			EIN3-binding F-box protein 1 (EBF1) negative regulation of ethylene mediated signaling pathway
Solyc01g095080.3	Aminotransferase class I and II	Aminotransferase, class I/classII	Phytohormone metabolism/signalling			1-aminocyclopropane-1-carboxylic acid synthase-2 (acc2), catalyzes the formation of 1-aminocyclopropane-1-carboxylate, during fruit ripening under ethylene treatment
Solyc09g098080.3	UDP-glucoronosyl and UDP-glucosyl transferase	UDP-glucuronosyl/UDP-glucosyltransferase	Phytohormone metabolism/signalling			71% homolog to At3g21760, involved in ABA homeostasis, converting active ABA to an inactive form depending on intrinsic cellular and environmental conditions in plants.
Solyc03g119910.3	2OG-Fe(II) oxygenase superfamily	Oxoglutarate/iron-dependent dioxygenase	Phytohormone metabolism/signalling			Le3OH-23b-hydroxylase. Converts the inactive gibbberellin precursors GA9 and GA20 in the bioactives gibberellins GA4 and GA1
Solyc02g080120.2	2OG-Fe(II) oxygenase superfamily	Oxoglutarate/iron-dependent dioxygenase	Phytohormone metabolism/signalling			Oxoglutarate and iron-dependent oxygenase. Gibberellin 2-beta-dioxygenase 7 (involved in GA degradation). Response to cytokinin and auxin in roots
Solyc04g071150.3	Cytochrome P450	Cytochrome P450	Phytohormone metabolism/signalling			Cytochrome P450, E-class, group I ((+)-abscisic acid 8'-hydroxylase activity) (Solgenomics)
Solyc08g029000.3	PLAT/LH2 domain	PLAT/LH2 domain	Phytohormone metabolism/signalling			Tomato lipoxygenase. 66% homolog to At1g55020 (AtLOX1) a 9-S lipoxygenese.
Solyc06g063060.3	Dormancy/auxin associated protein	Dormancy/auxin associated protein	Phytohormone metabolism/signalling			Auxin-repressed protein-like protein
Solyc05g051200.1	AP2 domain	AP2/ERF domain	Phytohormone metabolism/signalling			ethylene-responsive factor 1. Tomato TERF1 modulates ethylene response and enhances osmotic stress (salinity) tolerance by activating expression of downstream genes (Huang et al., 2004; FEBS letters)
Solyc01g091030.3	Auxin responsive protein	Small auxin-up RNA	Phytohormone metabolism/signalling			Small auxin up-regulated RNA1. SlSAUR1 belongs to the primary auxin response gene family, SAUR, whose members are hypothesized to be involved in auxin signaling pathway
Solyc04g007000.1	AP2 domain	AP2/ERF domain	Phytohormone metabolism/signalling			ethylene response DNA binding factor 3. 81% homolog to AT3G25730, EFD3 involved in flowering. May be involved in the regulation of gene expression by stress factors and by components of stress signal transduction pathways (By similarity).
Solyc07g054580.3	GH3 auxin-responsive promoter	GH3 family	Phytohormone metabolism/signalling			Tomato jasmonate-amino synthetase activity. 73% homolog to AT4G03400 (DFL2) GH3 auxin-responsive promoter. Catalyzes the synthesis of indole-3-acetic acid (IAA)-amino acid conjugates, providing a mechanism for the plant to cope with the presence of excess auxin (By similarity).
Solyc04g077860.3	Alpha/beta hydrolase family	Alpha/beta hydrolase fold-1	Phytohormone metabolism/signalling			Alpha/beta hydrolase fold-1. 73% homolog to At3g03990 (D14) involved in Strigolactone regulation
Solyc03g096550.3	PLAT/LH2 domain	PLAT/LH2 domain	Phytohormone metabolism/signalling//Defense and stress			Wound/stress protein. Lipoxygenase, LH2
Solyc04g071600.3	ABA/WDS induced protein	ABA/WDS induced protein	Phytohormone metabolism/signalling//Flowering/Fruit-related			Abscisic acid stress ripening 5 (computational annotation)
Solyc06g006020.2	Leucine Rich Repeat	Leucine-rich repeat	Signaling			transmembrane receptor protein serine/threonine kinase
Solyc12g009510.1	Leucine rich repeat	Leucine-rich repeat	Signaling			transmembrane receptor protein serine/threonine kinase
Solyc11g017280.2	Leucine rich repeat	Leucine-rich repeat	Signaling			Serine/threonine protein kinase
Solyc04g009910.3	Protein kinase domain	Protein kinase domain	Signaling			Calcium-dependent protein kinase 2. Serine/threonine protein kinase
Solyc04g074030.3	Leucine rich repeat N-terminal domain	Leucine-rich repeat-containing N-terminal, plant-type	Signaling			Receptor protein kinase-like protein
Solyc11g011180.2	Leucine Rich repeat	Leucine-rich repeat	Signaling			Leucine-rich repeat receptor protein kinase EXS
Solyc05g012430.1	Leucine rich repeat	Leucine-rich repeat	Signaling			Leucine-rich repeat receptor-like protein kinase
Solyc09g090210.3	Protein tyrosine kinase	Serine-threonine/tyrosine-protein kinase catalytic domain	Signaling			Serine/threonine protein kinase
Solyc07g006770.2	TMEM154 protein family	Transmembrane protein 154	Signaling			LRR receptor-like serine/threonine-protein kinase FEI 1
Solyc10g076550.1	Protein kinase domain	Protein kinase domain	Signaling			Receptor-like protein kinase At3g21340
Solyc04g074050.3	Protein kinase domain	Protein kinase domain	Signaling			Receptor protein kinase-like protein
Solyc01g067020.3	Protein kinase domain	Protein kinase domain	Signaling			transmembrane receptor protein serine/threonine kinase activity
Solyc09g075920.1	D-mannose binding lectin	Bulb-type lectin domain	Signaling			68% homolog to at5g60900 (RLK1. Receptor-like protein kinase 1).
Solyc12g088840.1	EF-hand domain	EF-hand domain	Signaling			calcium ion binding
Solyc04g074000.3	Protein tyrosine kinase	Serine-threonine/tyrosine-protein kinase catalytic domain	Signaling			Leucine-rich repeat receptor-like protein kinase
Solyc04g009900.3	Protein kinase domain	Protein kinase domain	Signaling			Phosphoenolpyruvate carboxylase kinase (AF203481). Signal transduction
Solyc08g077370.3	Purine nucleobase transmembrane transport		Transport			63% homolog to AT1G44750 (PUP11) that May be involved in the transport of purine and purine derivatives such as cytokinins, across the plasma membrane.
Solyc07g055010.3	Heavy-metal-associated domain	Heavy metal-associated domain, HMA	Transport			Metal ion binding protein. Heavy metal transport/detoxification protein
Solyc06g072620.3	Sugar efflux transporter for intercellular exchange	SWEET sugar transporter	Transport			MtN3-like protein RAG1-activating protein 1 homologue.
Solyc09g091670.3	ABC-transporter extracellular N-terminal	ABC-transporter extracellular N-terminal domain	Transport			ATP-binding cassette transporter. ABC-2 type transporter. 66% homolog to At1g15520 (PDR2) involved in ABA transport )Kang et al., 2010; PNAS)
Solyc05g053610.2	ABC-2 type transporter	ABC-2 type transporter	Transport			ATP-binding cassette transporter. ABC-2 type transporter. 70% homolog to At1g15520 (PDR2) involved in ABA transport )Kang et al., 2010; PNAS)
Solyc04g014280.1	no_annotation		Unknown
Solyc05g054850.1	no_annotation		Unknown
Solyc02g078250.3	Domain of unknown function (DUF588)	Domain of unknown function DUF588	Unknown
Solyc02g067050.3	Uncharacterized ACR, COG1678	Protein of unknown function UPF0301	Unknown			PPR containing protein
Solyc02g071560.3	Subtilase family	Peptidase S8/S53 domain	Unknown			serine-type endopeptidase
Solyc03g045100.1	no_annotation		Unknown
Solyc11g006450.2	Ring finger domain	Zinc finger, RING-type	Unknown			Ring/U-box
Solyc02g079940.3	Protein of unknown function (DUF1218)	Protein of unknown function DUF1218	Unknown
Solyc09g092605.1	Cytochrome P450	Cytochrome P450	Unknown			Cytochrome P450
Solyc12g006225.1	no_annotation		Unknown
Solyc01g081210.3	no_annotation		Unknown
Solyc05g051860.3	zinc-finger of the FCS-type, C2-C2	Zf-FLZ domain	Unknown			zinc-finger of the FCS-type, C2-C2
Solyc07g053225.1	no_annotation		Unknown
Solyc07g056080.1	no_annotation		Unknown
Solyc11g012520.1	no_annotation		Unknown
Solyc00g170200.1	no_annotation		Unknown
Solyc05g009480.1	no_annotation		Unknown
Solyc12g062200.1	no_annotation		Unknown
Solyc01g044240.3	no_annotation		Unknown
Solyc02g031990.1	VQ motif	VQ	Unknown
Solyc06g062420.3	no_annotation		Unknown
Solyc00g080750.3	Domain of unknown function (DUF4228)	Protein of unknown function DUF4228, plant	Unknown
Solyc08g074690.3	Protein of unknown function (DUF_B2219)	Polyphenol oxidase, C-terminal	Unknown			Polyphenol oxidase, C-terminal
Solyc11g007500.2	no_annotation		Unknown
Solyc03g116390.3	no_annotation		Unknown
Solyc06g008020.3	HIT zinc finger	Zinc finger, HIT-type	Unknown			Zinc finger, HIT-type
Solyc04g005660.3	no_annotation		Unknown
Solyc00g136260.1	Ring finger domain	Zinc finger, RING-type	Unknown			Zinc finger, C3HC4 RING-type
Solyc12g098880.2	no_annotation		Unknown
Solyc07g007270.3	no_annotation		Unknown
Solyc07g005300.1	no_annotation		Unknown
Solyc12g009780.1	Leucine Rich Repeat	Leucine-rich repeat	Unknown			Leucine-rich repeat
Solyc01g097570.2	no_annotation		Unknown
Solyc01g109800.2	no_annotation		Unknown
Solyc05g052890.3	no_annotation		Unknown
Solyc02g076800.1	Domain of unknown function (DUF4228)	Protein of unknown function DUF4228, plant	Unknown			69% homolog to At1g29195 (phosphatidylinositol 4-phosphate 5-kinase MSS4-like protein)
Solyc12g006230.2	Ring finger domain	Zinc finger, RING-type	Unknown			Zinc finger, C3HC4 RING-type
Solyc12g006260.1	no_annotation		Unknown
Solyc01g005040.3	Domain of unknown function (DUF588)	Domain of unknown function DUF588	Unknown
Solyc04g076220.3	Domain of unknown function (DUF296)	PPC domain	Unknown			AT-hook motif nuclear localized protein 17. Transcription factor that specifically binds AT-rich DNA sequences related to the nuclear matrix attachment regions (MARs).
Solyc08g082680.3	Ring finger domain	Zinc finger, RING-type	Unknown			Ring H2 finger protein
Solyc08g067970.3	zinc-finger of the FCS-type, C2-C2	Zf-FLZ domain	Unknown			zinc-finger of the FCS-type, C2-C2
Solyc06g061240.3	PLATZ transcription factor	Protein of unknown function DUF597	Unknown			Zinc-binding family protein
Solyc01g091700.3	no_annotation		Unknown
Solyc03g096540.3	PLAT/LH2 domain	PLAT/LH2 domain	Unknown			PLAT/LH2 domain
Solyc06g073165.1	BURP domain	BURP domain	Unknown
Solyc12g096570.1	no_annotation		Unknown
Solyc02g037495.1	AMP-binding enzyme C-terminal domain	AMP-binding enzyme C-terminal domain	Unknown			AMP-binding enzyme C-terminal domain
Solyc09g008830.3	no_annotation		Unknown
Solyc04g011750.3	no_annotation		Unknown
Solyc03g043740.3	no_annotation		Unknown
Solyc03g031890.3	no_annotation		Unknown
Solyc06g051680.1	Protein of unknown function (DUF1313)	Protein of unknown function DUF1313	Unknown
Solyc01g009430.3	no_annotation		Unknown
Solyc07g042190.3	zinc-finger of the FCS-type, C2-C2	Zf-FLZ domain	Unknown			Zf-FLZ domain
Solyc01g005470.3	PLAC8 family	PLAC8 motif-containing protein	Unknown			Cell number regulator 10. Protein of unknown function Cys-rich
Solyc10g080610.1	Kelch motif	Kelch repeat type 1	Unknown			Kelch repeat type 1
Solyc01g108910.3	no_annotation		Unknown
